# Supplementary material for: fac-Tricarbon­yl(pyridine-κN)(1,1,1-trifluoro­acetyl­acetonato-κ2 O,O′)rhenium(I)
Source: Acta Crystallogr Sect E Struct Rep Online. 2011 Oct 29;67(Pt 11):m1631. doi: 10.1107/S160053681104476X (PMC3247548; doi:10.1107/S160053681104476X)
Supplement: Supplementary file 1 [file e-67-m1631-sup1.cif]

##############################################################################
#                                                                            #
# This CIF contains the data in a paper accepted for publication in          #
# Acta Crystallographica Section E. It conforms to the requirements of       #
# Notes for Authors for Acta Crystallographica Section E, and has been       #
# peer reviewed under the auspices of the IUCr Commission on Journals.       #
#                                                                            #
# Full details of the Crystallographic Information File format               #
# are given in the paper "The Crystallographic Information File (CIF):       #
# a New Standard Archive File for Crystallography" by S. R. Hall, F. H.      #
# Allen and I. D. Brown [Acta Cryst. (1991), A47, 655-685].                  #
#                                                                            #
# The current version of the core CIF dictionary is obtainable from          #
# ftp://ftp.iucr.org/pub/cif_core.dic.                                       #
#                                                                            #
# Software is freely available for graphical display of the structure(s)     #
# in this CIF. For information consult the CIF software page                 #
# http://www.iucr.org/resources/cif/software.                                #
#                                                                            #
# This file may be used for bona fide research purposes within the           #
# scientific community so long as proper attribution is given to the journal # 
# article from which it was obtained.                                        #
#                                                                            #
##############################################################################
data_global
_audit_creation_method     'WinGX routine CIF_UPDATE'
_audit_conform_dict_name     cif_core.dic
_audit_conform_dict_version     2.4
_journal_data_validation_number     ?
_journal_date_recd_electronic     2011-10-24
_journal_date_accepted     2011-10-26
_journal_name_full     'Acta Crystallographica, Section E'
_journal_year     2011
_journal_volume     67
_journal_issue     11
_journal_page_first     m1631
_journal_page_last     m1631
_journal_paper_category     QM
_journal_coeditor_code     NG5257
_publ_contact_author_name     'Visser, Hendrik G.'
_publ_contact_author_address
;Department of Chemistry
University of the Free State
PO Box 339
Bloemfontein 9300
South Africa
;
_publ_contact_author_email     visserhg@ufs.ac.za
_publ_contact_author_fax     '+27(51)4012177'
_publ_contact_author_phone     '+27(51)4012497'
_publ_section_title
;\
<i>fac</i>-Tricarbonyl(pyridine-\k<i>N</i>)(1,1,1-trifluoroacetylacetonato-\
\k^2^<i>O</i>,<i>O</i>')rhenium(I)
;
loop_
    _publ_author_name
    _publ_author_address
    'Visser, Hendrik G.'
;
Department of Chemistry
University of the Free State
PO Box 339
Bloemfontein 9300
South Africa
;
    'Roodt, Andreas'
;
Department of Chemistry
University of the Free State
PO Box 339
Bloemfontein 9300
South Africa
;
    'Volmink, Amanda-lee'
;
Department of Chemistry
University of the Free State
PO Box 339
Bloemfontein 9300
South Africa
;
    'Kemp, Gerdus'
;
Petlabs
Little Company of Mary Hospital
Pretoria 0001 9300
South Africa
;
data_I
_audit_creation_method     'WinGX routine CIF_UPDATE'
_chemical_name_systematic
;
<i>fac</i>-Tricarbonyl(pyridine-\k<i>N</i>)(1,1,1-trifluoroacetylacetonato-
\k^2^<i>O</i>,<i>O</i>')rhenium(I)
;
_chemical_formula_moiety     'C13 H9 F3 N O5 Re'
_chemical_formula_sum     'C13 H9 F3 N O5 Re'
_chemical_formula_iupac     '[Re (C5 H4 F3 O2) (C5 H5 N) (C O)3]'
_chemical_formula_weight     502.41
_symmetry_cell_setting     monoclinic
_symmetry_space_group_name_H-M     'P 21/c'
_symmetry_space_group_name_Hall     '-P 2ybc'
loop_
    _symmetry_equiv_pos_as_xyz
    'x, y, z'
    '-x, y+1/2, -z+1/2'
    '-x, -y, -z'
    'x, -y-1/2, z-1/2'
_cell_length_a     15.561(2)
_cell_length_b     6.982(3)
_cell_length_c     14.082(5)
_cell_angle_alpha     90
_cell_angle_beta     103.271(5)
_cell_angle_gamma     90
_cell_volume     1489.1(9)
_cell_formula_units_Z     4
_cell_measurement_reflns_used     7262
_cell_measurement_theta_min     2.69
_cell_measurement_theta_max     28.23
_cell_measurement_temperature     100(2)
_exptl_crystal_description     'needle'
_exptl_crystal_colour     'yellow'
_exptl_crystal_size_max     0.15
_exptl_crystal_size_mid     0.1
_exptl_crystal_size_min     0.03
_exptl_crystal_density_diffrn     2.241
_exptl_crystal_density_method     'not measured'
_exptl_crystal_F_000     944
_exptl_absorpt_coefficient_mu     8.217
_exptl_absorpt_correction_type     multi-scan
_exptl_absorpt_process_details     '(SADABS; Bruker, 2004)'
_exptl_absorpt_correction_T_min     0.328
_exptl_absorpt_correction_T_max     0.778
_exptl_special_details
;
The intensity data were collected on a Bruker X8 ApexII 4 K Kappa CCD
diffractometer using an exposure time of 40 s/frame. A total of 1709 frames
were collected with a frame width of 0.5\% covering up to \q = 28.39\% with
99.9% completeness accomplished.
;
_diffrn_ambient_temperature     100(2)
_diffrn_radiation_type     MoK\a
_diffrn_radiation_wavelength     0.71073
_diffrn_radiation_source     'fine-focus sealed tube'
_diffrn_radiation_monochromator     graphite
_diffrn_measurement_device_type
;
Bruker X8 APEXII 4K Kappa CCD
;
_diffrn_measurement_method     '\f and \w scans'
_diffrn_reflns_number     17351
_diffrn_reflns_av_R_equivalents     0.0397
_diffrn_reflns_theta_min     2.69
_diffrn_reflns_theta_max     28
_diffrn_reflns_theta_full     28
_diffrn_measured_fraction_theta_max     1
_diffrn_measured_fraction_theta_full     1
_diffrn_reflns_limit_h_min     -20
_diffrn_reflns_limit_h_max     20
_diffrn_reflns_limit_k_min     -9
_diffrn_reflns_limit_k_max     9
_diffrn_reflns_limit_l_min     -18
_diffrn_reflns_limit_l_max     16
_refine_special_details
;
Refinement of <i>F</i>^2^ against ALL reflections. The weighted <i>R</i>-factor
<i>wR</i> and goodness of fit <i>S</i> are based on <i>F</i>^2^, conventional
<i>R</i>-factors <i>R</i> are based on <i>F</i>, with <i>F</i> set to zero for
negative <i>F</i>^2^. The threshold expression of <i>F</i>^2^ >
2\s(<i>F</i>^2^) is used only for calculating <i>R</i>-factors(gt) <i>etc</i>.
and is not relevant to the choice of reflections for refinement.
<i>R</i>-factors based on <i>F</i>^2^ are statistically about twice as large
as those based on <i>F</i>, and <i>R</i>- factors based on ALL data will be
even larger.
;
_reflns_number_total     3603
_reflns_number_gt     3104
_reflns_threshold_expression     I>2\s(I)
_refine_ls_structure_factor_coef     Fsqd
_refine_ls_matrix_type     full
_refine_ls_R_factor_all     0.0323
_refine_ls_R_factor_gt     0.0251
_refine_ls_wR_factor_ref     0.0593
_refine_ls_goodness_of_fit_ref     1.059
_refine_ls_restrained_S_all     1.059
_refine_ls_number_reflns     3603
_refine_ls_number_parameters     209
_refine_ls_number_restraints     0
_refine_ls_hydrogen_treatment     constr
_refine_ls_weighting_scheme     calc
_refine_ls_weighting_details
         'calc w=1/[\s^2^(Fo^2^)+(0.0265P)^2^+2.5868P] where P=(Fo^2^+2Fc^2^)/3'
_atom_sites_solution_hydrogens     geom
_atom_sites_solution_primary     direct
_atom_sites_solution_secondary     difmap
_refine_ls_shift/su_max     0.001
_refine_ls_shift/su_mean     0
_refine_diff_density_max     1.427
_refine_diff_density_min     -1.088
_refine_ls_extinction_method     none
loop_
    _atom_type_symbol
    _atom_type_description
    _atom_type_scat_dispersion_real
    _atom_type_scat_dispersion_imag
    _atom_type_scat_source
    C C 0.0033 0.0016 'International Tables Vol C Tables 4.2.6.8 and 6.1.1.4'
    H H 0 0 'International Tables Vol C Tables 4.2.6.8 and 6.1.1.4'
    N N 0.0061 0.0033 'International Tables Vol C Tables 4.2.6.8 and 6.1.1.4'
    O O 0.0106 0.006 'International Tables Vol C Tables 4.2.6.8 and 6.1.1.4'
    F F 0.0171 0.0103 'International Tables Vol C Tables 4.2.6.8 and 6.1.1.4'
    Re Re -1.0185 7.231 'International Tables Vol C Tables 4.2.6.8 and 6.1.1.4'
_computing_data_collection     'APEX2 (Bruker, 2010)'
_computing_cell_refinement     'SAINT-Plus (Bruker, 2004)'
_computing_data_reduction     'SAINT-Plus (Bruker, 2004)'
_computing_structure_solution     'SHELXS97 (Sheldrick, 2008)'
_computing_structure_refinement     'SHELXL97 (Sheldrick, 2008)'
_computing_molecular_graphics     'DIAMOND (Brandenburg & Putz, 2005)'
_computing_publication_material     'WinGX (Farrugia, 1999)'
loop_
    _atom_site_type_symbol
    _atom_site_label
    _atom_site_fract_x
    _atom_site_fract_y
    _atom_site_fract_z
    _atom_site_U_iso_or_equiv
    _atom_site_adp_type
    _atom_site_calc_flag
    _atom_site_refinement_flags
    _atom_site_occupancy
    _atom_site_disorder_assembly
    _atom_site_disorder_group
    C C1 0.3352(3) 0.1319(6) 0.0313(3) 0.0209(9) Uani d . 1 . .
    C C2 0.3897(3) 0.2909(6) 0.0641(3) 0.0233(9) Uani d . 1 . .
    H H2 0.436 0.3153 0.0341 0.028 Uiso calc R 1 . .
    C C3 0.3793(3) 0.4120(6) 0.1371(3) 0.0211(9) Uani d . 1 . .
    C C4 0.3568(3) 0.0060(7) -0.0476(3) 0.0289(10) Uani d . 1 . .
    H H4A 0.3044 -0.0147 -0.0978 0.043 Uiso calc R 1 . .
    H H4B 0.3791 -0.1148 -0.0199 0.043 Uiso calc R 1 . .
    H H4C 0.4006 0.0677 -0.0751 0.043 Uiso calc R 1 . .
    C C5 0.4426(3) 0.5780(7) 0.1659(4) 0.0292(10) Uani d . 1 . .
    C C11 0.2715(3) 0.0553(6) 0.2774(3) 0.0224(9) Uani d . 1 . .
    C C12 0.1608(3) 0.3619(6) 0.2583(3) 0.0193(8) Uani d . 1 . .
    C C13 0.1142(3) 0.0508(6) 0.1529(3) 0.0178(8) Uani d . 1 . .
    C C21 0.1734(3) 0.5963(6) 0.0479(3) 0.0189(8) Uani d . 1 . .
    H H21 0.2129 0.6478 0.1015 0.023 Uiso calc R 1 . .
    C C22 0.1372(3) 0.7145(5) -0.0285(3) 0.0205(9) Uani d . 1 . .
    H H22 0.1524 0.8436 -0.0264 0.025 Uiso calc R 1 . .
    C C23 0.0777(3) 0.6403(6) -0.1093(3) 0.0205(9) Uani d . 1 . .
    H H23 0.0527 0.718 -0.1621 0.025 Uiso calc R 1 . .
    C C24 0.0567(3) 0.4488(6) -0.1089(3) 0.0187(8) Uani d . 1 . .
    H H24 0.0164 0.3954 -0.1613 0.022 Uiso calc R 1 . .
    C C25 0.0959(3) 0.3368(6) -0.0305(3) 0.0178(8) Uani d . 1 . .
    H H25 0.0819 0.2072 -0.0318 0.021 Uiso calc R 1 . .
    N N1 0.1538(2) 0.4066(5) 0.0481(2) 0.0149(7) Uani d . 1 . .
    O O1 0.26931(19) 0.0826(4) 0.0638(2) 0.0193(6) Uani d . 1 . .
    O O2 0.32142(19) 0.4095(4) 0.1875(2) 0.0192(6) Uani d . 1 . .
    O O11 0.3032(2) -0.0437(5) 0.3404(2) 0.0356(8) Uani d . 1 . .
    O O12 0.1301(2) 0.4540(4) 0.3090(2) 0.0274(7) Uani d . 1 . .
    O O13 0.0548(2) -0.0508(4) 0.1444(2) 0.0237(7) Uani d . 1 . .
    F F1 0.4843(2) 0.5667(5) 0.2568(2) 0.0587(10) Uani d . 1 . .
    F F2 0.3971(3) 0.7446(4) 0.1556(3) 0.0615(11) Uani d . 1 . .
    F F3 0.5014(2) 0.5958(6) 0.1124(3) 0.0682(11) Uani d . 1 . .
    Re Re1 0.213272(11) 0.21860(2) 0.171210(11) 0.01468(6) Uani d . 1 . .
loop_
    _atom_site_aniso_label
    _atom_site_aniso_U_11
    _atom_site_aniso_U_22
    _atom_site_aniso_U_33
    _atom_site_aniso_U_12
    _atom_site_aniso_U_13
    _atom_site_aniso_U_23
    C1 0.023(2) 0.020(2) 0.019(2) 0.0079(17) 0.0038(17) 0.0041(17)
    C2 0.017(2) 0.031(2) 0.024(2) -0.0022(18) 0.0096(19) 0.0017(18)
    C3 0.017(2) 0.022(2) 0.024(2) -0.0005(17) 0.0029(18) 0.0071(17)
    C4 0.032(3) 0.029(2) 0.029(2) 0.005(2) 0.015(2) -0.0023(19)
    C5 0.026(3) 0.031(2) 0.033(3) -0.010(2) 0.011(2) -0.001(2)
    C11 0.022(2) 0.020(2) 0.025(2) -0.0016(17) 0.0051(19) -0.0013(17)
    C12 0.022(2) 0.0168(19) 0.020(2) -0.0029(16) 0.0072(17) 0.0033(16)
    C13 0.024(2) 0.0153(19) 0.015(2) 0.0023(16) 0.0068(17) -0.0007(15)
    C21 0.021(2) 0.0140(18) 0.022(2) -0.0033(16) 0.0064(18) -0.0050(16)
    C22 0.025(2) 0.0113(17) 0.027(2) -0.0011(16) 0.0108(19) -0.0009(16)
    C23 0.026(2) 0.0166(19) 0.020(2) 0.0018(17) 0.0068(18) 0.0042(16)
    C24 0.020(2) 0.021(2) 0.015(2) 0.0006(16) 0.0035(17) -0.0022(15)
    C25 0.022(2) 0.0154(17) 0.017(2) -0.0015(16) 0.0072(17) -0.0024(16)
    N1 0.0179(18) 0.0149(15) 0.0124(16) -0.0004(13) 0.0049(14) -0.0005(12)
    O1 0.0229(16) 0.0155(13) 0.0214(15) 0.0009(12) 0.0093(13) -0.0006(11)
    O2 0.0173(15) 0.0203(14) 0.0205(15) -0.0051(11) 0.0056(12) -0.0016(12)
    O11 0.039(2) 0.0347(19) 0.0300(19) 0.0023(15) 0.0004(16) 0.0119(15)
    O12 0.036(2) 0.0215(15) 0.0304(18) 0.0001(13) 0.0198(15) -0.0045(13)
    O13 0.0219(17) 0.0196(15) 0.0309(17) -0.0074(13) 0.0089(14) -0.0033(13)
    F1 0.059(2) 0.057(2) 0.050(2) -0.0246(18) -0.0092(18) -0.0007(17)
    F2 0.050(2) 0.0276(16) 0.104(3) -0.0086(15) 0.011(2) 0.0036(18)
    F3 0.060(2) 0.070(2) 0.088(3) -0.034(2) 0.045(2) -0.019(2)
    Re1 0.01714(10) 0.01195(8) 0.01581(9) -0.00153(6) 0.00557(6) -0.00083(6)
_geom_special_details
;
All s.u.'s (except the s.u. in the dihedral angle between two l.s. planes) are
estimated using the full covariance matrix. The cell s.u.'s are taken into
account individually in the estimation of s.u.'s in distances, angles and
torsion angles; correlations between s.u.'s in cell parameters are only used
when they are defined by crystal symmetry. An approximate (isotropic)
treatment of cell s.u.'s is used for estimating s.u.'s involving l.s. planes.
;
loop_
    _geom_bond_atom_site_label_1
    _geom_bond_atom_site_label_2
    _geom_bond_site_symmetry_2
    _geom_bond_distance
    _geom_bond_publ_flag
    C1 O1 . 1.263(5) ?
    C1 C2 . 1.409(6) ?
    C1 C4 . 1.513(6) ?
    C2 C3 . 1.369(6) ?
    C2 H2 . 0.93 ?
    C3 O2 . 1.269(5) ?
    C3 C5 . 1.514(6) ?
    C4 H4A . 0.96 ?
    C4 H4B . 0.96 ?
    C4 H4C . 0.96 ?
    C5 F1 . 1.298(6) ?
    C5 F3 . 1.317(5) ?
    C5 F2 . 1.353(6) ?
    C11 O11 . 1.144(5) ?
    C11 Re1 . 1.932(5) ?
    C12 O12 . 1.143(5) ?
    C12 Re1 . 1.906(4) ?
    C13 O13 . 1.150(5) ?
    C13 Re1 . 1.906(4) ?
    C21 N1 . 1.360(5) ?
    C21 C22 . 1.370(6) ?
    C21 H21 . 0.93 ?
    C22 C23 . 1.392(6) ?
    C22 H22 . 0.93 ?
    C23 C24 . 1.377(6) ?
    C23 H23 . 0.93 ?
    C24 C25 . 1.376(6) ?
    C24 H24 . 0.93 ?
    C25 N1 . 1.347(5) ?
    C25 H25 . 0.93 ?
    N1 Re1 . 2.202(3) ?
    O1 Re1 . 2.135(3) ?
    O2 Re1 . 2.117(3) ?
loop_
    _geom_angle_atom_site_label_1
    _geom_angle_atom_site_label_2
    _geom_angle_atom_site_label_3
    _geom_angle_site_symmetry_1
    _geom_angle_site_symmetry_3
    _geom_angle
    _geom_angle_publ_flag
    O1 C1 C2 . . 125.0(4) ?
    O1 C1 C4 . . 116.3(4) ?
    C2 C1 C4 . . 118.7(4) ?
    C3 C2 C1 . . 124.6(4) ?
    C3 C2 H2 . . 117.7 ?
    C1 C2 H2 . . 117.7 ?
    O2 C3 C2 . . 129.2(4) ?
    O2 C3 C5 . . 111.3(4) ?
    C2 C3 C5 . . 119.5(4) ?
    C1 C4 H4A . . 109.5 ?
    C1 C4 H4B . . 109.5 ?
    H4A C4 H4B . . 109.5 ?
    C1 C4 H4C . . 109.5 ?
    H4A C4 H4C . . 109.5 ?
    H4B C4 H4C . . 109.5 ?
    F1 C5 F3 . . 108.3(4) ?
    F1 C5 F2 . . 106.8(4) ?
    F3 C5 F2 . . 105.9(4) ?
    F1 C5 C3 . . 111.4(4) ?
    F3 C5 C3 . . 114.4(4) ?
    F2 C5 C3 . . 109.7(4) ?
    O11 C11 Re1 . . 177.7(4) ?
    O12 C12 Re1 . . 177.4(3) ?
    O13 C13 Re1 . . 178.3(4) ?
    N1 C21 C22 . . 122.5(4) ?
    N1 C21 H21 . . 118.8 ?
    C22 C21 H21 . . 118.8 ?
    C21 C22 C23 . . 119.6(4) ?
    C21 C22 H22 . . 120.2 ?
    C23 C22 H22 . . 120.2 ?
    C24 C23 C22 . . 118.2(4) ?
    C24 C23 H23 . . 120.9 ?
    C22 C23 H23 . . 120.9 ?
    C25 C24 C23 . . 119.6(4) ?
    C25 C24 H24 . . 120.2 ?
    C23 C24 H24 . . 120.2 ?
    N1 C25 C24 . . 122.9(4) ?
    N1 C25 H25 . . 118.6 ?
    C24 C25 H25 . . 118.6 ?
    C25 N1 C21 . . 117.3(3) ?
    C25 N1 Re1 . . 120.8(3) ?
    C21 N1 Re1 . . 121.9(3) ?
    C1 O1 Re1 . . 129.3(3) ?
    C3 O2 Re1 . . 126.7(3) ?
    C12 Re1 C13 . . 87.55(17) ?
    C12 Re1 C11 . . 90.32(18) ?
    C13 Re1 C11 . . 87.88(18) ?
    C12 Re1 O2 . . 92.70(14) ?
    C13 Re1 O2 . . 178.20(14) ?
    C11 Re1 O2 . . 93.89(15) ?
    C12 Re1 O1 . . 174.14(14) ?
    C13 Re1 O1 . . 94.59(14) ?
    C11 Re1 O1 . . 95.20(15) ?
    O2 Re1 O1 . . 84.99(11) ?
    C12 Re1 N1 . . 91.68(15) ?
    C13 Re1 N1 . . 94.55(15) ?
    C11 Re1 N1 . . 176.91(15) ?
    O2 Re1 N1 . . 83.67(12) ?
    O1 Re1 N1 . . 82.72(11) ?
loop_
    _geom_hbond_atom_site_label_D
    _geom_hbond_atom_site_label_H
    _geom_hbond_atom_site_label_A
    _geom_hbond_site_symmetry_A
    _geom_hbond_distance_DH
    _geom_hbond_distance_HA
    _geom_hbond_distance_DA
    _geom_hbond_angle_DHA
    C2 H2 F3 3_665 0.93 2.55 3.407(6) 152.9
    C22 H22 O1 1_565 0.93 2.58 3.360(5) 142
