# Supplementary material for: fac-Tricarbon­yl(pyridine-κN)(1,1,1-trifluoro­acetyl­acetonato-κ2 O,O′)rhenium(I)
Source: Acta Crystallogr Sect E Struct Rep Online. 2011 Oct 29;67(Pt 11):m1631. doi: 10.1107/S160053681104476X (PMC3247548; doi:10.1107/S160053681104476X)
Supplement: Supplementary file 2 [file e-67-m1631-Isup2.hkl]

#
# h,k,l, Fc-squared, Fo-squared, sigma(Fo-squared) and status flag
#
data_I
_shelx_title ' 11Tav2_0ma in P2(1)/c'
_shelx_refln_list_code          4
_shelx_F_calc_maximum      384.54
_exptl_crystal_F_000       944.00
_reflns_d_resolution_high  0.7570
 
loop_
 _symmetry_equiv_pos_as_xyz
 'x, y, z'
 '-x, y+1/2, -z+1/2'
 '-x, -y, -z'
 'x, -y-1/2, z-1/2'
 
_cell_length_a    15.5610
_cell_length_b     6.9820
_cell_length_c    14.0820
_cell_angle_alpha  90.000
_cell_angle_beta  103.271
_cell_angle_gamma  90.000
 
_shelx_F_squared_multiplier     1.000
 
loop_
 _refln_index_h
 _refln_index_k
 _refln_index_l
 _refln_F_squared_calc
 _refln_F_squared_meas
 _refln_F_squared_sigma
 _refln_observed_status
   2   0   0    55975.04    50293.44   1153.04 o
   3   0   0    37488.14    30441.99    677.61 o
   4   0   0     4075.88     3513.98     82.26 o
   5   0   0    16263.65    15371.62    261.11 o
   6   0   0      143.12      195.91     39.29 o
   7   0   0    48991.78    45020.12    852.80 o
   8   0   0     1405.67     1669.02     87.43 o
   9   0   0    10151.22    10534.79    252.55 o
  10   0   0    15039.30    14846.48    378.26 o
  11   0   0    15206.93    15752.12    356.51 o
  12   0   0    20173.74    19747.79    434.89 o
  13   0   0      719.42      631.76    127.27 o
  14   0   0    18207.51    22039.04   1163.75 o
  15   0   0     2545.62     3074.85    677.52 o
  16   0   0     8174.93     9388.68    416.48 o
  17   0   0     8184.76     9191.53    420.58 o
  18   0   0     5848.13     6829.12   1264.35 o
  19   0   0     8377.62     9411.60    450.78 o
  20   0   0       83.68       33.36    143.52 o
   1   1   0   100279.39   108020.56   1086.81 o
   2   1   0    13466.22    13500.25    140.86 o
   3   1   0    51943.36    52126.82    570.04 o
   4   1   0    26641.71    27927.10    316.67 o
   5   1   0     3739.59     3505.44     66.30 o
   6   1   0    44874.41    43789.31    622.42 o
   7   1   0        2.40      -19.00     24.67 o
   8   1   0    39982.59    36063.07    915.41 o
   9   1   0     7018.01     5763.15    170.41 o
  10   1   0    18361.49    16703.08    403.17 o
  11   1   0    17291.31    16509.95    292.61 o
  12   1   0     1855.41     1718.77     89.02 o
  13   1   0    17486.63    18782.72    454.25 o
  14   1   0       63.83      132.61     66.98 o
  15   1   0    12745.61    13887.32    418.65 o
  16   1   0     4376.90     4719.32    209.94 o
  17   1   0     7793.09     8857.43    292.99 o
  18   1   0     9132.57    10414.56    330.19 o
  19   1   0     1185.46     1256.49    138.45 o
   0   2   0    13973.05    13815.32    268.87 o
   1   2   0     2498.47     2783.81     38.80 o
   2   2   0    40484.58    42249.35    471.97 o
   3   2   0    23802.02    25496.99    288.00 o
   4   2   0     7352.77     7864.54    105.79 o
   5   2   0    78703.91    79180.45    912.62 o
   6   2   0     5678.65     5746.92    102.77 o
   7   2   0    36494.91    36602.83    530.36 o
   8   2   0     1668.88     1621.70     69.63 o
   9   2   0    25937.96    24848.36    662.23 o
  10   2   0    17127.52    16435.96    399.11 o
  11   2   0     6838.72     6207.34    309.93 o
  12   2   0    14378.52    13526.40    278.91 o
  13   2   0     1371.76     1371.51    161.62 o
  14   2   0    12355.74    12585.01    618.43 o
  15   2   0     1726.80     2182.68    219.78 o
  16   2   0    10776.16    11800.20    346.20 o
  17   2   0     5647.41     6124.05    260.92 o
  18   2   0     1429.06     1334.09    137.25 o
  19   2   0     3840.55     4729.35    241.49 o
   1   3   0    12111.64    12461.92    156.89 o
   2   3   0     7303.53     7349.33    105.11 o
   3   3   0    21688.41    23344.00    298.23 o
   4   3   0    26761.85    27603.10    334.48 o
   5   3   0    15272.57    16294.28    219.53 o
   6   3   0    35000.82    35530.61    478.07 o
   7   3   0     2548.56     2521.40     65.87 o
   8   3   0    32395.42    31907.48    471.60 o
   9   3   0     9652.09     9954.76    177.67 o
  10   3   0     7367.79     7193.35    240.61 o
  11   3   0    11624.20    11723.41    420.73 o
  12   3   0     1436.85     1462.78     86.63 o
  13   3   0    12780.29    12102.77    533.95 o
  14   3   0       24.72       68.87     74.91 o
  15   3   0     7978.30     8462.52    323.62 o
  16   3   0      780.56      928.77    117.20 o
  17   3   0     2497.61     2588.69    204.65 o
  18   3   0     2529.42     2842.36    223.63 o
   0   4   0    14708.79    14786.98    265.95 o
   1   4   0      842.73      906.80     30.74 o
   2   4   0    14523.69    14504.89    185.74 o
   3   4   0     4441.97     4647.29     75.91 o
   4   4   0     4532.47     5059.63     81.49 o
   5   4   0    21166.12    21749.90    329.34 o
   6   4   0     2609.64     2630.90     71.78 o
   7   4   0    13937.13    13784.82    229.30 o
   8   4   0      309.63      307.34     32.41 o
   9   4   0     9452.08     9299.68    192.65 o
  10   4   0     6669.14     6597.71    158.15 o
  11   4   0     4769.64     4759.90    169.62 o
  12   4   0    14251.04    14315.07    657.05 o
  13   4   0        9.14      -13.34     68.64 o
  14   4   0     6853.49     6047.49    498.46 o
  15   4   0     1139.67     1120.43    146.39 o
  16   4   0     2725.07     2763.71    255.01 o
  17   4   0     1110.18      954.41    185.92 o
  18   4   0      476.31      353.01    121.22 o
   1   5   0     9970.12    10226.44    135.94 o
   2   5   0     4442.94     4450.14     77.31 o
   3   5   0     7367.43     7299.51    110.79 o
   4   5   0     4938.82     5184.80     87.92 o
   5   5   0     1548.02     1650.77     70.54 o
   6   5   0     6027.43     6081.56    125.70 o
   7   5   0      242.94      295.62     36.58 o
   8   5   0     6553.76     6642.83    139.38 o
   9   5   0      824.98      829.73     57.07 o
  10   5   0     2424.46     2538.08    102.41 o
  11   5   0     4219.72     4019.67    144.97 o
  12   5   0      184.77      112.77     83.80 o
  13   5   0     5085.31     5093.67    714.10 o
  14   5   0      381.94      253.31    131.39 o
  15   5   0     2470.31     2313.98    233.48 o
  16   5   0     1296.33     1238.59    240.07 o
   0   6   0    12515.12    12678.88    408.41 o
   1   6   0       48.60      100.07     29.87 o
   2   6   0     3191.68     3212.56     88.13 o
   3   6   0     1962.86     2077.15     75.10 o
   4   6   0     1520.33     1644.78     63.21 o
   5   6   0     2721.23     2772.62     87.48 o
   6   6   0        7.00       -4.74     31.13 o
   7   6   0     1279.99     1341.48     70.48 o
   8   6   0      166.45      149.43     41.19 o
   9   6   0      320.41      276.78     49.77 o
  10   6   0     1033.61      995.90     72.85 o
  11   6   0      973.94      979.24     86.21 o
  12   6   0     1797.03     1731.47    261.56 o
  13   6   0        8.10      -25.99     87.19 o
  14   6   0      875.33      811.06    158.48 o
  15   6   0      538.10      255.45    120.50 o
   1   7   0      574.65      616.58     49.56 o
   2   7   0        4.24       37.42     32.82 o
   3   7   0     1349.10     1203.93     59.81 o
   4   7   0       75.32       44.69     31.57 o
   5   7   0       27.00       20.97     36.48 o
   6   7   0      632.19      570.60     55.06 o
   7   7   0      540.26      531.97     57.15 o
   8   7   0      293.74      249.79     49.79 o
   9   7   0      165.05      175.86     59.81 o
  10   7   0      255.83      244.53     61.24 o
  11   7   0      116.32      107.59     86.11 o
  12   7   0      157.94      150.29     94.75 o
  13   7   0      360.28      345.17    111.38 o
   0   8   0      227.28      254.05     63.90 o
   1   8   0       66.32       99.42     40.79 o
   2   8   0        2.30        8.23     38.57 o
   3   8   0        9.18       48.03     38.81 o
   4   8   0      137.00      193.93     46.75 o
   5   8   0      238.14      144.62     46.15 o
   6   8   0      201.78      151.99     46.30 o
   7   8   0       39.47       35.61     45.11 o
   8   8   0       40.18       59.89     52.06 o
   9   8   0        2.03       -6.76     60.25 o
   1   9   0      651.23      736.13     71.32 o
   2   9   0       14.68       17.05     44.64 o
   3   9   0      306.92      302.12     55.64 o
   4   9   0       25.23       -0.73     47.36 o
 -20   1   1      330.66      330.80    114.67 o
 -19   1   1      175.66      242.27    103.81 o
 -18   1   1       21.01      132.40     92.45 o
 -17   1   1      291.68      198.77     91.04 o
 -16   1   1      122.92      123.65     80.93 o
 -15   1   1     1532.14     1661.79    131.93 o
 -14   1   1       11.00       49.57     65.73 o
 -13   1   1     3818.48     4265.12    201.74 o
 -12   1   1      677.48      627.08     61.51 o
 -11   1   1      465.97      461.24     48.51 o
 -10   1   1       23.59       -3.70     32.87 o
  -9   1   1        7.65       34.22     30.26 o
  -8   1   1       25.33        8.44     27.07 o
  -7   1   1     1420.42     1372.43     55.34 o
  -6   1   1      787.55      818.87     40.03 o
  -5   1   1    12895.93    13038.59    170.15 o
  -4   1   1     4970.96     4959.26     71.33 o
  -3   1   1      824.70      846.46     28.14 o
  -2   1   1        5.07       26.54      9.12 o
  -1   1   1     2283.60     1735.94     33.31 o
   0   1   1      518.98      234.93     15.36 o
   1   1   1     1107.45     1342.33     21.72 o
   2   1   1    11201.37    11271.59    125.49 o
   3   1   1    10461.44    10187.84    118.60 o
   4   1   1     1816.75     1586.51     42.65 o
   5   1   1     4150.99     4745.02     88.42 o
   6   1   1     6598.64     6495.61    122.79 o
   7   1   1       28.10        8.63     18.63 o
   8   1   1     1160.77     1076.83     54.76 o
   9   1   1     5068.73     5071.91    230.73 o
  10   1   1      329.33      359.07     44.12 o
  11   1   1      579.26      578.47     53.57 o
  12   1   1      570.23      584.44     82.82 o
  13   1   1      169.01      209.61     69.97 o
  14   1   1      863.21     1033.15    110.00 o
  15   1   1       13.28      -11.72     71.83 o
  16   1   1      304.32      526.58     97.70 o
  17   1   1      436.29      563.80    109.57 o
  18   1   1      149.24      190.18    108.56 o
  19   1   1       22.12       16.77     96.84 o
 -19   2   1      164.42      179.91     83.43 o
 -18   2   1      669.57      806.21    118.49 o
 -17   2   1      106.92      179.48     92.23 o
 -16   2   1     2553.41     2633.86    274.56 o
 -15   2   1      218.76      227.68     83.55 o
 -14   2   1     4022.65     3950.28    191.19 o
 -13   2   1       34.50       35.83     63.78 o
 -12   2   1     2908.35     2840.16    124.48 o
 -11   2   1     1182.27      982.52     71.48 o
 -10   2   1      464.48      498.33     51.76 o
  -9   2   1     5687.92     5287.52    129.42 o
  -8   2   1     2413.84     2566.78     81.84 o
  -7   2   1     7526.14     6767.32    162.01 o
  -6   2   1     1589.88     1712.46     60.44 o
  -5   2   1     1170.05     1249.87     40.46 o
  -4   2   1    25720.21    25971.89    327.18 o
  -3   2   1      822.17      783.80     20.51 o
  -2   2   1     2745.49     3400.56     47.43 o
  -1   2   1    10716.40    10108.24    132.18 o
   0   2   1     6330.97     6082.95     80.87 o
   1   2   1     1584.99     1945.68     33.63 o
   2   2   1      365.32      487.86     16.11 o
   3   2   1    27226.00    27379.45    326.57 o
   4   2   1     7422.64     7421.46    102.97 o
   5   2   1     6224.01     6153.25     97.33 o
   6   2   1      193.04      243.12     25.84 o
   7   2   1     5661.05     5355.73    109.20 o
   8   2   1      947.32      933.66     50.21 o
   9   2   1     1358.36     1512.82     67.00 o
  10   2   1     5163.25     4889.69    121.25 o
  11   2   1        1.53       46.14     42.63 o
  12   2   1     1410.70     1450.97    157.16 o
  13   2   1     1808.88     1929.35    173.71 o
  14   2   1     1208.83     1464.64    131.12 o
  15   2   1     1262.48     1518.54    150.92 o
  16   2   1      536.49      585.39    103.89 o
  17   2   1      833.80     1012.17    125.65 o
  18   2   1      395.06      393.19    110.25 o
  19   2   1     1139.38     1014.43    160.16 o
 -19   3   1     1056.39     1131.88    134.71 o
 -18   3   1      230.52      300.91     96.84 o
 -17   3   1     1831.84     1843.95    153.56 o
 -16   3   1       77.86       60.65     80.14 o
 -15   3   1     5550.03     5751.40    257.27 o
 -14   3   1      788.06      718.54    100.40 o
 -13   3   1     4137.87     4092.04    183.48 o
 -12   3   1     3202.00     3317.23    121.11 o
 -11   3   1     1107.18     1048.54     70.88 o
 -10   3   1     8897.53     8991.21    191.28 o
  -9   3   1      131.92      125.08     48.50 o
  -8   3   1    19148.90    18725.15    364.90 o
  -7   3   1     2995.66     3078.17     83.78 o
  -6   3   1     9807.46     9779.31    177.76 o
  -5   3   1     8222.46     8441.11    134.72 o
  -4   3   1      501.15      523.01     21.46 o
  -3   3   1     9682.04     9575.42    120.35 o
  -2   3   1      337.63      436.01     22.86 o
  -1   3   1     7217.76     7381.71     99.29 o
   0   3   1      109.83      110.28     17.47 o
   1   3   1     8973.71     9484.85    149.72 o
   2   3   1    16635.03    17303.66    225.47 o
   3   3   1     3520.09     3738.71     61.53 o
   4   3   1    24473.87    24818.34    320.01 o
   5   3   1      397.36      452.78     28.30 o
   6   3   1     8581.76     7976.64    131.89 o
   7   3   1      982.96     1119.81     47.87 o
   8   3   1     5790.89     5907.54    119.18 o
   9   3   1     6212.05     5952.50    125.28 o
  10   3   1     1844.86     1981.21    100.43 o
  11   3   1     7714.57     7671.12    210.75 o
  12   3   1      160.57       93.56     59.70 o
  13   3   1     4806.23     4827.30    200.37 o
  14   3   1     1079.58      984.77    112.06 o
  15   3   1     2206.23     2146.68    308.45 o
  16   3   1     2957.20     2895.61    213.39 o
  17   3   1      157.28      242.40    119.76 o
  18   3   1     2202.72     2014.58    195.12 o
 -18   4   1     2320.71     2297.71    194.93 o
 -17   4   1      382.32      423.80    116.32 o
 -16   4   1     4624.33     4253.14    325.67 o
 -15   4   1      450.73      314.07     88.45 o
 -14   4   1     6243.49     6253.29    230.75 o
 -13   4   1     6468.32     6417.58    381.32 o
 -12   4   1     1909.99     1780.66    132.70 o
 -11   4   1     9580.23     9508.59    230.40 o
 -10   4   1      478.35      376.69     50.57 o
  -9   4   1    13799.76    14714.70    371.28 o
  -8   4   1      127.96       85.66     29.57 o
  -7   4   1    16974.71    16948.76    252.77 o
  -6   4   1     9450.28     9301.49    153.11 o
  -5   4   1     8153.21     8244.62    127.97 o
  -4   4   1     7208.71     7090.50     99.40 o
  -3   4   1       61.01       83.41     17.56 o
  -2   4   1    32843.35    34083.41    429.03 o
  -1   4   1       62.10       63.32     17.83 o
   0   4   1    14722.42    15360.07    205.39 o
   1   4   1    11534.04    11434.96    168.22 o
   2   4   1     8969.00     8668.34    134.02 o
   3   4   1     6678.91     6892.33    143.20 o
   4   4   1       18.70       24.65     18.61 o
   5   4   1    19531.42    20038.66    285.28 o
   6   4   1     4148.97     4148.04     81.97 o
   7   4   1     6541.42     6602.67    120.72 o
   8   4   1     9103.87     9186.33    167.44 o
   9   4   1     6836.65     6859.47    156.33 o
  10   4   1    10066.53    10133.67    211.92 o
  11   4   1     2039.45     1981.17     95.15 o
  12   4   1    15144.46    15118.60    614.14 o
  13   4   1      540.25      371.39    103.37 o
  14   4   1     3492.41     3135.96    208.85 o
  15   4   1     3236.86     2927.46    339.73 o
  16   4   1      958.16      985.27    151.30 o
  17   4   1     2964.42     2806.13    225.26 o
 -17   5   1     4415.75     4391.24    268.15 o
 -16   5   1       21.92      -45.76     93.20 o
 -15   5   1     3705.90     3610.65    315.13 o
 -14   5   1     2564.20     2615.27    264.13 o
 -13   5   1     4655.04     4110.17    451.76 o
 -12   5   1     6356.20     6186.03    214.03 o
 -11   5   1     2479.64     2424.87    127.98 o
 -10   5   1    12133.73    11693.23    207.39 o
  -9   5   1       21.70       11.93     29.62 o
  -8   5   1    18201.88    18304.71    278.36 o
  -7   5   1     2702.70     2752.55     78.13 o
  -6   5   1    15450.29    15314.42    231.77 o
  -5   5   1    12001.37    12417.79    178.62 o
  -4   5   1     4800.63     4965.64     84.60 o
  -3   5   1    23715.04    24593.29    341.15 o
  -2   5   1        7.11       -1.35     19.18 o
  -1   5   1    24326.78    25633.71    317.47 o
   0   5   1     6784.19     7065.92    112.51 o
   1   5   1    16639.87    17087.80    245.18 o
   2   5   1    12162.19    12508.58    187.99 o
   3   5   1     1391.50     1581.97     51.64 o
   4   5   1    20599.87    20851.78    294.40 o
   5   5   1      643.24      811.47     49.24 o
   6   5   1     9479.00     9585.44    186.55 o
   7   5   1     8926.09     9150.35    203.68 o
   8   5   1     7551.68     7904.19    185.64 o
   9   5   1     8441.02     8309.06    192.07 o
  10   5   1     2324.83     2375.94    100.03 o
  11   5   1    10110.11    10554.24    253.25 o
  12   5   1       24.91        5.30     65.25 o
  13   5   1     7808.57     8250.49    315.25 o
  14   5   1     1647.34     1437.90    608.17 o
  15   5   1     4420.01     4105.24    572.35 o
  16   5   1     3557.08     3504.18    435.17 o
 -15   6   1      396.12      277.25    105.84 o
 -14   6   1     5781.15     5422.99    614.65 o
 -13   6   1     3960.92     3683.88    281.62 o
 -12   6   1     3393.81     3067.09    227.49 o
 -11   6   1     9192.45     8921.63    262.02 o
 -10   6   1      166.33      138.65     46.34 o
  -9   6   1    11879.94    11742.05    234.77 o
  -8   6   1      655.97      616.76     54.82 o
  -7   6   1    11682.85    11852.60    227.43 o
  -6   6   1     4595.87     4624.73    118.11 o
  -5   6   1     9639.70     9878.40    174.11 o
  -4   6   1    20472.73    20511.12    313.83 o
  -3   6   1      948.75     1022.48     53.82 o
  -2   6   1    23685.91    24778.16    371.57 o
  -1   6   1     1883.05     2016.79     67.52 o
   0   6   1    17842.32    18497.95    286.59 o
   1   6   1     9387.41     9779.89    170.32 o
   2   6   1     5833.41     5828.76    117.49 o
   3   6   1    20829.35    20810.28    298.42 o
   4   6   1      265.37      221.76     30.55 o
   5   6   1    14234.88    13994.80    282.66 o
   6   6   1      241.48      212.43     39.51 o
   7   6   1    14812.55    14361.05    265.97 o
   8   6   1     6130.83     6362.06    166.22 o
   9   6   1     4495.47     4387.40    139.16 o
  10   6   1    13229.53    13680.26    334.45 o
  11   6   1       29.39      -10.16     63.56 o
  12   6   1     7188.44     7128.75    288.83 o
  13   6   1     1402.52     1346.75    468.70 o
  14   6   1     6117.01     5995.60    304.47 o
 -13   7   1     6576.66     6795.74    291.73 o
 -12   7   1     4569.05     4429.49    237.16 o
 -11   7   1     2575.63     2242.47    241.22 o
 -10   7   1    11341.01    11166.88    367.63 o
  -9   7   1       44.08      -14.64     41.59 o
  -8   7   1    11083.59    10896.67    225.70 o
  -7   7   1     3200.39     3308.90    113.34 o
  -6   7   1     5650.27     5956.19    145.16 o
  -5   7   1     8585.91     8426.17    179.03 o
  -4   7   1     1119.62     1224.98     60.13 o
  -3   7   1    20012.36    20351.11    344.72 o
  -2   7   1      100.10      113.41     36.33 o
  -1   7   1    21413.64    21675.74    363.78 o
   0   7   1     2499.40     2616.34     90.74 o
   1   7   1     8170.90     8447.32    172.46 o
   2   7   1    13852.07    14485.55    260.50 o
   3   7   1     3420.88     3428.03     93.34 o
   4   7   1    18788.55    18326.08    293.90 o
   5   7   1       39.32       74.48     37.36 o
   6   7   1    18484.43    18216.70    324.74 o
   7   7   1     3875.42     3999.01    121.31 o
   8   7   1     4934.35     4839.09    154.27 o
   9   7   1     7592.73     8032.94    210.63 o
  10   7   1      496.80      487.29     71.76 o
  11   7   1     7118.44     7698.29    365.87 o
  12   7   1      162.71      117.07    131.42 o
 -10   8   1      441.86      355.40     79.81 o
  -9   8   1     9185.87     9269.28    269.87 o
  -8   8   1      206.70      130.53     51.41 o
  -7   8   1     8272.59     8223.66    191.56 o
  -6   8   1     4310.16     4278.95    130.17 o
  -5   8   1     3460.39     3242.20    115.84 o
  -4   8   1    12108.00    12425.70    244.45 o
  -3   8   1      818.89      877.85     77.48 o
  -2   8   1    15792.88    15497.86    283.42 o
  -1   8   1      865.51      883.89     62.92 o
   0   8   1    11597.09    11948.50    240.41 o
   1   8   1     6798.61     6652.34    155.21 o
   2   8   1     2846.45     2811.54    101.65 o
   3   8   1    13787.74    14067.89    244.41 o
   4   8   1      440.92      401.08     53.66 o
   5   8   1    14610.17    14672.66    279.94 o
   6   8   1      746.60      814.26     74.46 o
   7   8   1     7133.63     7094.64    193.99 o
   8   8   1     4877.01     4742.85    161.71 o
   9   8   1     2176.62     2067.47    143.64 o
  -4   9   1     1820.98     1784.49     93.88 o
  -3   9   1     7667.63     7584.10    181.51 o
  -2   9   1        2.98      -17.41     45.06 o
  -1   9   1     6772.03     6993.49    185.67 o
   0   9   1     1663.71     1729.58     97.43 o
   1   9   1     4581.36     4374.08    196.88 o
   2   9   1     6333.34     6215.26    160.35 o
   3   9   1     2434.46     2700.48    124.51 o
 -20   0   2     6747.00     8126.02    512.14 o
 -19   0   2      178.03      294.61    148.62 o
 -18   0   2    13546.22    15393.25    594.71 o
 -17   0   2     2110.52     2648.04    169.46 o
 -16   0   2    11408.77    12681.99    739.25 o
 -15   0   2     3176.26     3568.00    252.14 o
 -14   0   2     7144.49     7609.69    656.18 o
 -13   0   2    15817.82    16782.59    583.80 o
 -12   0   2     2221.06     2247.80    117.87 o
 -11   0   2    41231.57    41484.71    923.87 o
 -10   0   2      741.89      654.86     65.46 o
  -9   0   2    32702.76    30948.98    723.80 o
  -8   0   2    10985.38    10669.98    293.47 o
  -7   0   2    10205.66    10239.87    275.76 o
  -6   0   2    61493.30    58281.72   1612.81 o
  -5   0   2      246.91      239.96     26.56 o
  -4   0   2   147871.25   146311.61   1855.82 o
  -3   0   2     1316.82     1583.84     30.08 o
  -2   0   2    18127.60    20739.63    253.05 o
  -1   0   2    85731.34    77694.74   1147.32 o
   0   0   2    21649.57    19305.56    317.51 o
   1   0   2    73494.89    74248.94   1097.95 o
   2   0   2     5638.53     5244.39     92.88 o
   3   0   2    58746.14    60755.28    912.76 o
   4   0   2     6631.95     6620.33    137.49 o
   5   0   2    26466.68    24989.76    621.51 o
   6   0   2    42248.96    40635.04    981.00 o
   7   0   2    12279.56    11955.86    426.15 o
   8   0   2    30190.88    27115.59   1299.34 o
   9   0   2      442.68      432.46     72.50 o
  10   0   2    34489.75    34762.60    728.87 o
  11   0   2     1753.26     1937.33    111.00 o
  12   0   2    18218.31    18909.86    502.51 o
  13   0   2     8430.09     8871.99    497.66 o
  14   0   2     2971.17     3271.59    249.35 o
  15   0   2     8628.60    10051.94    778.88 o
  16   0   2      284.09      525.53    141.70 o
  17   0   2    12581.23    15150.63    595.09 o
  18   0   2     2131.81     2329.03    248.45 o
  19   0   2     7374.70     8238.11    426.77 o
 -20   1   2     1347.92     1613.91    156.86 o
 -19   1   2     8234.10     9148.31    308.21 o
 -18   1   2        7.60      152.26     74.07 o
 -17   1   2    11271.07    12165.69    303.59 o
 -16   1   2     2778.90     3043.45    136.63 o
 -15   1   2    10915.44    11793.18    330.87 o
 -14   1   2    11566.80    12396.49    487.75 o
 -13   1   2     3658.60     3265.03    186.73 o
 -12   1   2    26345.18    26541.00    514.49 o
 -11   1   2       13.88       27.61     35.93 o
 -10   1   2    32809.29    31362.61    479.50 o
  -9   1   2    12611.41    11627.54    205.05 o
  -8   1   2    21606.21    19790.46    350.63 o
  -7   1   2    22476.88    21553.32    385.51 o
  -6   1   2     6797.26     6713.04    105.26 o
  -5   1   2    32692.64    31723.66    358.88 o
  -4   1   2      371.97      430.74     17.31 o
  -3   1   2    60858.84    60267.80    524.59 o
  -2   1   2    16551.37    17516.95    168.22 o
  -1   1   2    44846.36    46055.16    637.05 o
   0   1   2    52284.61    56756.21    780.96 o
   1   1   2     5220.24     6148.59     86.05 o
   2   1   2   128142.59   126033.03   1403.55 o
   3   1   2     1185.14     1165.57     34.10 o
   4   1   2    48767.57    48373.49    590.81 o
   5   1   2    18302.97    17847.32    354.11 o
   6   1   2    17494.97    17055.03    276.85 o
   7   1   2    33913.57    32423.11    479.18 o
   8   1   2     1993.68     1880.62     72.55 o
   9   1   2    33753.44    30986.61    826.19 o
  10   1   2      133.18      151.02     39.86 o
  11   1   2    17563.65    16187.68    473.92 o
  12   1   2     7368.75     7792.61    210.11 o
  13   1   2    11458.55    11644.87    437.59 o
  14   1   2    11696.82    12282.76    356.85 o
  15   1   2      527.98      576.14     98.73 o
  16   1   2    10798.40    11986.92    380.17 o
  17   1   2     1273.33     1619.36    167.46 o
  18   1   2     5714.51     6075.22    250.61 o
  19   1   2     2298.28     2706.13    191.13 o
 -19   2   2      931.09     1058.24    112.22 o
 -18   2   2     6781.09     7836.42    239.61 o
 -17   2   2      608.22      567.16     98.48 o
 -16   2   2    11117.54    11447.47    291.52 o
 -15   2   2     7297.42     8115.31    266.31 o
 -14   2   2     6871.07     7298.22    273.47 o
 -13   2   2    13927.74    14094.86    277.02 o
 -12   2   2       30.87        0.05     42.81 o
 -11   2   2    25282.76    24480.76    573.49 o
 -10   2   2     2472.59     2542.77     96.50 o
  -9   2   2    22976.35    22825.12    387.81 o
  -8   2   2     9515.98     8681.48    172.11 o
  -7   2   2    13070.10    12479.07    222.01 o
  -6   2   2    40064.01    38781.15    521.72 o
  -5   2   2    10538.65    10063.37    142.56 o
  -4   2   2    54356.19    55719.63    759.36 o
  -3   2   2     7569.20     7420.45    105.98 o
  -2   2   2    25310.78    25932.35    325.42 o
  -1   2   2    34303.43    37036.13    483.68 o
   0   2   2     5037.07     5364.75     84.99 o
   1   2   2    53591.32    56011.68    722.82 o
   2   2   2    10043.39     9953.72    134.28 o
   3   2   2    37296.14    39085.26    456.28 o
   4   2   2     6346.66     5605.08     94.43 o
   5   2   2    41549.72    41180.74    549.11 o
   6   2   2    21178.71    20427.42    291.90 o
   7   2   2    13270.23    12139.79    203.85 o
   8   2   2    27232.11    27840.67    531.98 o
   9   2   2        6.41        7.30     30.64 o
  10   2   2    19216.17    18666.57    341.23 o
  11   2   2     7139.90     6271.56    389.57 o
  12   2   2    12888.83    11928.23    720.77 o
  13   2   2     8249.20     8169.92    605.01 o
  14   2   2     2660.99     2802.74    195.93 o
  15   2   2    10357.86    10749.00    467.51 o
  16   2   2       74.83      125.04     87.79 o
  17   2   2     6172.81     6759.61    268.84 o
  18   2   2      832.80     1154.06    195.49 o
 -19   3   2     3166.12     3347.68    220.61 o
 -18   3   2        2.28       57.62     77.00 o
 -17   3   2     5051.20     5138.19    217.97 o
 -16   3   2      811.63      743.50     95.84 o
 -15   3   2     7855.71     8067.77    235.58 o
 -14   3   2     8703.18     8779.65    241.05 o
 -13   3   2     5750.21     5457.03    193.82 o
 -12   3   2    15819.45    14927.11    312.31 o
 -11   3   2      322.17      347.30     46.07 o
 -10   3   2    11882.82    11032.30    213.24 o
  -9   3   2     5754.92     5933.86    174.32 o
  -8   3   2    18143.55    17936.74    454.33 o
  -7   3   2    19367.75    20158.05    288.69 o
  -6   3   2     3147.81     3026.20     64.54 o
  -5   3   2    39535.49    40673.92    507.79 o
  -4   3   2     2193.18     2220.46     40.37 o
  -3   3   2    54987.24    56681.70    695.83 o
  -2   3   2     1059.98     1073.29     38.40 o
  -1   3   2    24653.40    26031.28    377.34 o
   0   3   2    22221.60    23319.77    338.90 o
   1   3   2      969.32     1079.20     38.32 o
   2   3   2    16881.09    17071.88    238.36 o
   3   3   2     3960.19     4013.48     80.82 o
   4   3   2    38871.86    38123.64    479.16 o
   5   3   2     5182.63     5488.74     92.92 o
   6   3   2     7741.38     8042.77    134.08 o
   7   3   2    28066.55    27798.05    413.83 o
   8   3   2     1721.88     1903.62     74.13 o
   9   3   2    12989.47    12813.28    246.39 o
  10   3   2       31.61       22.85     40.02 o
  11   3   2    12456.59    12523.00    286.38 o
  12   3   2     4434.07     4229.06    167.43 o
  13   3   2     4244.91     3462.26    285.34 o
  14   3   2    10562.40    10133.35    727.99 o
  15   3   2     1242.71     1266.36    151.50 o
  16   3   2     5651.88     5255.63    383.32 o
  17   3   2      100.54      265.36    158.83 o
  18   3   2     5211.40     5048.24    293.86 o
 -18   4   2     3657.90     3507.97    234.21 o
 -17   4   2      201.25      165.85    104.93 o
 -16   4   2     5360.14     5658.49    268.55 o
 -15   4   2     2131.36     1955.19    146.14 o
 -14   4   2     2640.98     2519.55    150.29 o
 -13   4   2     4610.93     4239.76    161.42 o
 -12   4   2      117.97       64.69     41.50 o
 -11   4   2    11641.00    11133.71    269.91 o
 -10   4   2      160.85      174.17     38.39 o
  -9   4   2    12001.97    12337.65    263.33 o
  -8   4   2     5908.68     5961.74    117.10 o
  -7   4   2     2459.79     2383.26     68.24 o
  -6   4   2    22081.51    22744.78    302.89 o
  -5   4   2       28.82       67.17     19.00 o
  -4   4   2    21520.24    21834.92    283.12 o
  -3   4   2      134.43      147.63     19.54 o
  -2   4   2    18359.59    19682.38    271.68 o
  -1   4   2     4968.88     4946.32     95.53 o
   0   4   2     9211.25     9454.12    167.18 o
   1   4   2    14589.38    15065.60    249.81 o
   2   4   2      180.68      285.74     26.98 o
   3   4   2    13874.27    14444.46    223.87 o
   4   4   2     2535.62     2559.03     71.77 o
   5   4   2    13963.73    13857.77    249.94 o
   6   4   2    10565.98    10342.93    227.10 o
   7   4   2     6416.73     6391.50    123.48 o
   8   4   2    11362.91    11467.22    219.82 o
   9   4   2      133.46      148.52     42.48 o
  10   4   2    10492.44    10648.71    221.82 o
  11   4   2     2210.05     1999.02    139.26 o
  12   4   2     4541.15     4531.86    294.37 o
  13   4   2     4266.27     3698.98    219.54 o
  14   4   2     1009.64      828.28    152.54 o
  15   4   2     5257.07     4831.34    690.40 o
  16   4   2        3.34       39.33    117.86 o
  17   4   2     3982.95     3910.79    283.55 o
 -17   5   2     2728.64     2176.17    193.52 o
 -16   5   2      289.74      264.02    107.93 o
 -15   5   2     1016.49      981.34    149.16 o
 -14   5   2      942.40      986.04    181.10 o
 -13   5   2      976.77      762.01    113.49 o
 -12   5   2     3040.86     2891.05    164.12 o
 -11   5   2      161.82      164.43     46.72 o
 -10   5   2    11822.53    11627.16    302.85 o
  -9   5   2     2709.93     2681.33     78.70 o
  -8   5   2     4267.90     4139.91    104.64 o
  -7   5   2     4532.87     4545.48     98.59 o
  -6   5   2     1570.53     1637.03     58.16 o
  -5   5   2     4615.91     4785.02     88.46 o
  -4   5   2      644.63      770.98     35.69 o
  -3   5   2     9612.36     9857.75    155.30 o
  -2   5   2     4637.95     4754.64     89.76 o
  -1   5   2     4408.57     4711.18     83.42 o
   0   5   2     4056.52     4207.51     81.92 o
   1   5   2     2163.03     2220.59     60.71 o
   2   5   2    18714.20    19415.22    294.25 o
   3   5   2      199.64      195.52     27.64 o
   4   5   2     6436.51     6597.88    157.84 o
   5   5   2     2528.35     2634.81    139.07 o
   6   5   2     1054.92     1062.43     64.27 o
   7   5   2     2107.06     1829.20     84.19 o
   8   5   2     1953.19     1789.54     88.60 o
   9   5   2     8055.26     7751.84    190.63 o
  10   5   2      286.02      355.74     63.20 o
  11   5   2     3305.18     3096.88    186.45 o
  12   5   2     2851.02     2754.73    138.62 o
  13   5   2     1361.84      919.28    137.71 o
  14   5   2     2555.74     2510.16    306.37 o
  15   5   2      402.58      261.41    137.63 o
  16   5   2     3161.74     2782.90    448.89 o
 -15   6   2      146.17      104.00    105.09 o
 -14   6   2      270.49      144.44     96.00 o
 -13   6   2      873.15      681.49    120.98 o
 -12   6   2      269.28       64.29     82.09 o
 -11   6   2     1672.57     1630.13    117.85 o
 -10   6   2       87.45      199.00     47.06 o
  -9   6   2     4432.32     4114.79    122.79 o
  -8   6   2      615.88      664.73     56.07 o
  -7   6   2     1724.21     1759.00     79.13 o
  -6   6   2     3426.92     3651.24    103.09 o
  -5   6   2       25.82       25.85     25.52 o
  -4   6   2     2608.75     2561.92     71.62 o
  -3   6   2      318.30      384.84     35.71 o
  -2   6   2      814.19      983.47     49.00 o
  -1   6   2     7370.05     7758.18    143.12 o
   0   6   2     2028.55     2299.78     70.43 o
   1   6   2     4987.45     5049.41    106.60 o
   2   6   2        8.43       30.44     26.60 o
   3   6   2      718.98      826.64     44.32 o
   4   6   2      610.20      704.83     49.23 o
   5   6   2      789.45      830.52     54.26 o
   6   6   2     1268.25     1320.31     68.14 o
   7   6   2     1885.92     1767.73     89.40 o
   8   6   2     1754.84     1676.49    100.90 o
   9   6   2      120.51       65.76     58.95 o
  10   6   2     1863.74     1797.89    133.53 o
  11   6   2      268.50      245.52     89.17 o
  12   6   2     1022.93      859.97    159.98 o
  13   6   2      858.32      605.17    160.32 o
  14   6   2      276.29      170.09    141.49 o
 -13   7   2       24.32     -131.90     87.44 o
 -12   7   2      460.86      104.10     98.48 o
 -11   7   2        3.46       28.25     60.79 o
 -10   7   2       14.86        3.45     49.80 o
  -9   7   2       37.94       36.96     42.28 o
  -8   7   2      918.79      864.64     65.24 o
  -7   7   2      197.86      123.84     42.46 o
  -6   7   2      324.57      386.23     47.67 o
  -5   7   2      346.32      288.91     44.68 o
  -4   7   2       22.74       66.35     31.30 o
  -3   7   2      241.94      240.29     42.49 o
  -2   7   2      171.03      188.47     37.73 o
  -1   7   2      885.67      916.82     57.03 o
   0   7   2      821.74      825.70     54.42 o
   1   7   2       82.79      146.42     36.38 o
   2   7   2      640.25      751.60     53.12 o
   3   7   2        0.80       41.26     30.60 o
   4   7   2      295.18      341.40     44.71 o
   5   7   2      126.97      132.65     39.54 o
   6   7   2      525.86      504.23     52.97 o
   7   7   2     1120.66     1137.16     80.40 o
   8   7   2       29.83       13.19     47.05 o
   9   7   2      653.07      621.01     74.34 o
  10   7   2       32.23       26.87     49.25 o
  11   7   2      311.21      276.81     87.86 o
  12   7   2      281.09      265.51    105.15 o
 -10   8   2        8.34       25.22     63.14 o
  -9   8   2       24.14       49.45     52.88 o
  -8   8   2       57.03       83.04     53.00 o
  -7   8   2        0.32      -19.85     48.35 o
  -6   8   2        5.10      -21.57     39.69 o
  -5   8   2      206.78      264.03     69.24 o
  -4   8   2        1.04      -13.71     38.19 o
  -3   8   2        8.03       12.74     38.10 o
  -2   8   2       36.46       22.18     37.90 o
  -1   8   2       45.69       47.52     39.32 o
   0   8   2       89.39      127.76     41.71 o
   1   8   2       12.95      -26.28     37.43 o
   2   8   2        4.34      -15.33     33.81 o
   3   8   2       58.13       14.83     35.66 o
   4   8   2       62.97      113.88     43.33 o
   5   8   2        8.75      -20.39     45.48 o
   6   8   2       11.96      -19.19     46.75 o
   7   8   2       77.52       62.80     52.04 o
   8   8   2       13.51       87.27     57.13 o
   9   8   2       89.06       56.74     59.91 o
  -4   9   2       20.04       30.87     62.68 o
  -3   9   2      188.20      209.90     56.91 o
  -2   9   2      517.77      586.32    101.86 o
  -1   9   2      104.95       41.10     55.52 o
   0   9   2      610.23      546.11     73.94 o
   1   9   2      110.10       47.86     50.96 o
   2   9   2      274.15      260.80     58.45 o
   3   9   2       25.97      110.19     52.53 o
 -20   1   3        3.07       89.17    100.29 o
 -19   1   3      228.68      314.31     85.26 o
 -18   1   3      147.92      187.14     83.41 o
 -17   1   3       11.91       54.62     67.08 o
 -16   1   3      704.87      796.95     87.29 o
 -15   1   3      196.03      130.08     48.83 o
 -14   1   3     1986.15     1892.50     93.41 o
 -13   1   3       48.91       24.70     36.78 o
 -12   1   3      613.20      477.53     53.22 o
 -11   1   3      698.32      672.09     50.71 o
 -10   1   3      109.27      121.13     28.67 o
  -9   1   3      844.19      644.60     44.72 o
  -8   1   3      675.65      812.16     35.28 o
  -7   1   3     2133.22     1881.24     74.30 o
  -6   1   3       60.94       36.63     11.55 o
  -5   1   3      198.74      174.11     17.45 o
  -4   1   3     5004.13     5257.28     57.25 o
  -3   1   3    26040.47    26174.45    241.04 o
  -2   1   3     2930.31     3338.62     48.13 o
  -1   1   3    14278.80    15562.06    199.78 o
   0   1   3       83.84       26.30     10.69 o
   1   1   3    18382.76    18634.44    224.10 o
   2   1   3      524.11      714.42     21.36 o
   3   1   3     8594.04     8808.42    116.72 o
   4   1   3     1154.41     1271.66     37.69 o
   5   1   3     8599.61     8249.99    133.79 o
   6   1   3     2603.93     2121.36     64.96 o
   7   1   3      260.68      279.89     53.04 o
   8   1   3        0.62      -33.61     28.35 o
   9   1   3      844.45      791.95     71.80 o
  10   1   3      111.28       61.66     37.83 o
  11   1   3      778.41      700.79     57.83 o
  12   1   3     1930.10     2201.99    190.63 o
  13   1   3        9.21       87.96     70.15 o
  14   1   3       50.22       61.44     75.87 o
  15   1   3        5.81      123.34     80.91 o
  16   1   3      589.45      791.55    112.42 o
  17   1   3       22.66       77.53     93.20 o
  18   1   3       95.51      185.88    105.41 o
 -20   2   3      919.91     1015.16    116.37 o
 -19   2   3        8.86      -36.97     75.31 o
 -18   2   3      393.36      323.10     82.38 o
 -17   2   3      629.25      825.63     97.31 o
 -16   2   3      412.70      480.06     78.92 o
 -15   2   3     2494.51     2655.31    140.52 o
 -14   2   3       14.70       19.27     55.88 o
 -13   2   3     7069.55     6871.89    176.42 o
 -12   2   3       39.09       22.53     36.09 o
 -11   2   3     3875.03     3643.24     97.93 o
 -10   2   3     3327.50     3456.12     90.83 o
  -9   2   3     1883.62     1998.58     82.27 o
  -8   2   3     5937.76     5729.31    110.42 o
  -7   2   3      179.73      151.94     26.00 o
  -6   2   3     5400.88     5396.10    106.26 o
  -5   2   3      155.99      107.67     23.93 o
  -4   2   3     9875.94    10087.94    131.62 o
  -3   2   3     2092.69     1911.03     37.18 o
  -2   2   3     4025.70     3620.35     71.15 o
  -1   2   3     7861.94     8545.93    136.27 o
   0   2   3      300.32      320.18     22.53 o
   1   2   3     5672.68     5828.12     93.73 o
   2   2   3    10814.11    11439.65    162.60 o
   3   2   3     1680.83     1592.95     37.68 o
   4   2   3    10738.83    11376.71    157.77 o
   5   2   3     3078.69     3123.07     69.39 o
   6   2   3      673.92      637.16     41.06 o
   7   2   3     1206.16     1277.26     62.31 o
   8   2   3     3966.16     3655.94    105.65 o
   9   2   3     1339.69     1242.32     64.24 o
  10   2   3     3261.92     2973.12    101.61 o
  11   2   3     2569.52     2300.19    115.98 o
  12   2   3      965.51      880.01     83.58 o
  13   2   3     1500.43     1412.24    191.40 o
  14   2   3      606.51      477.80     95.10 o
  15   2   3     2941.16     3108.98    325.17 o
  16   2   3      131.31      293.51     98.13 o
  17   2   3      967.88      751.95    143.47 o
  18   2   3      931.23     1082.32    163.65 o
 -19   3   3     2900.00     3401.90    197.94 o
 -18   3   3      433.87      430.36     91.46 o
 -17   3   3     1879.56     2027.59    135.30 o
 -16   3   3     3674.61     3976.13    260.28 o
 -15   3   3       17.74       18.14     61.49 o
 -14   3   3     4274.27     4144.67    169.22 o
 -13   3   3      150.65      161.13     58.28 o
 -12   3   3     9108.25     8968.86    263.93 o
 -11   3   3      239.00      182.67     38.13 o
 -10   3   3     5910.00     5699.00    120.80 o
  -9   3   3     6753.38     6952.92    132.74 o
  -8   3   3      719.85      727.67     46.07 o
  -7   3   3     9675.76     9433.94    145.39 o
  -6   3   3       34.66       30.23     17.64 o
  -5   3   3    16200.53    15627.33    210.38 o
  -4   3   3     2965.17     3219.90     66.75 o
  -3   3   3     6101.08     6791.14    128.01 o
  -2   3   3    15964.84    16265.22    242.92 o
  -1   3   3      163.01      192.29     33.25 o
   0   3   3    15535.85    15674.92    279.35 o
   1   3   3      284.70      330.77     30.30 o
   2   3   3    16442.55    16394.87    243.54 o
   3   3   3     4750.00     4942.72     93.60 o
   4   3   3     8599.62     8345.94    142.70 o
   5   3   3     6845.33     6639.38    116.65 o
   6   3   3     1221.03     1318.88     80.94 o
   7   3   3     8502.20     8676.87    163.02 o
   8   3   3      694.32      716.65     54.59 o
   9   3   3     5667.53     5697.68    141.96 o
  10   3   3     2610.75     2568.58    105.19 o
  11   3   3     2932.33     2974.63    194.71 o
  12   3   3     2965.84     2870.08    136.91 o
  13   3   3      897.52      752.63    109.00 o
  14   3   3     5019.82     4131.54    403.66 o
  15   3   3      182.41      183.53    111.78 o
  16   3   3     2396.94     2370.53    231.45 o
  17   3   3     1151.38     1165.30    165.27 o
 -18   4   3     4723.99     5030.02    332.66 o
 -17   4   3     2745.99     2631.85    202.33 o
 -16   4   3      986.83     1114.49    122.88 o
 -15   4   3     3703.53     4049.86    202.51 o
 -14   4   3      230.84      200.02     67.31 o
 -13   4   3     5394.50     5286.73    158.16 o
 -12   4   3     1069.44      956.58    104.86 o
 -11   4   3     7877.59     7764.20    199.33 o
 -10   4   3     2195.12     1878.42     79.80 o
  -9   4   3     5376.25     4977.66    132.23 o
  -8   4   3    13132.79    12905.13    204.80 o
  -7   4   3      273.08      246.46     31.30 o
  -6   4   3    32352.63    33631.52    431.63 o
  -5   4   3     5876.95     6030.67    107.57 o
  -4   4   3     7712.39     7727.44    116.69 o
  -3   4   3    11203.45    11090.09    196.71 o
  -2   4   3     4115.57     4022.88     89.23 o
  -1   4   3    16627.54    17196.77    312.11 o
   0   4   3      449.58      506.00     46.26 o
   1   4   3    23421.51    24273.25    425.14 o
   2   4   3      639.51      581.18     46.35 o
   3   4   3    10596.60    10496.03    187.10 o
   4   4   3     6634.83     6547.54    132.97 o
   5   4   3     7551.48     7318.35    148.41 o
   6   4   3    20628.98    21376.27    358.83 o
   7   4   3        8.58       23.85     25.24 o
   8   4   3    12533.43    12259.99    217.27 o
   9   4   3     2311.02     2609.85     97.74 o
  10   4   3     3355.23     3422.53    231.63 o
  11   4   3     3691.19     3760.73    263.21 o
  12   4   3     2245.22     2219.19    139.42 o
  13   4   3     4808.56     4644.08    242.31 o
  14   4   3       40.19       44.16    103.20 o
  15   4   3     5081.57     4963.07    556.10 o
  16   4   3     1272.45      983.77    155.63 o
 -17   5   3     5308.71     5843.40    349.81 o
 -16   5   3     2617.05     2826.24    209.76 o
 -15   5   3     1503.63     1507.40    213.06 o
 -14   5   3     6129.93     6838.47    679.55 o
 -13   5   3      104.52       50.58     80.58 o
 -12   5   3    10227.61     9619.30    410.97 o
 -11   5   3     3784.11     3623.36    129.10 o
 -10   5   3     7215.85     7115.17    155.60 o
  -9   5   3    12546.76    12654.58    257.46 o
  -8   5   3     2247.08     2254.40     92.01 o
  -7   5   3    18179.24    18356.93    271.74 o
  -6   5   3      271.54      250.75     33.50 o
  -5   5   3    17595.06    17840.38    243.34 o
  -4   5   3     8414.60     8872.95    135.45 o
  -3   5   3     8801.56     8831.63    141.95 o
  -2   5   3    22474.69    23345.79    351.88 o
  -1   5   3     1574.95     1713.26     57.15 o
   0   5   3    29350.31    30137.53    480.81 o
   1   5   3        8.36       39.81     27.69 o
   2   5   3    11618.95    11948.17    213.73 o
   3   5   3     4281.97     4385.65    103.51 o
   4   5   3     6155.22     6349.58    136.22 o
   5   5   3     8327.51     8098.47    179.73 o
   6   5   3     1527.02     1584.58     77.99 o
   7   5   3    14570.28    14524.37    319.48 o
   8   5   3       59.80      127.20     38.66 o
   9   5   3    12233.93    12528.15    306.87 o
  10   5   3     4771.64     4950.66    160.48 o
  11   5   3     5317.78     5200.10    197.79 o
  12   5   3     7368.11     7399.91    218.62 o
  13   5   3      342.08      348.31     99.72 o
  14   5   3     7234.70     7084.69    284.48 o
  15   5   3      399.43      275.37    146.01 o
 -15   6   3     5607.13     5314.51    620.21 o
 -14   6   3       95.40       18.83     96.03 o
 -13   6   3     7487.37     6803.31    936.04 o
 -12   6   3      943.56     1047.52    106.26 o
 -11   6   3    11389.03    11449.39    302.86 o
 -10   6   3     8619.07     8660.83    254.07 o
  -9   6   3     3748.23     3747.44    178.38 o
  -8   6   3    16840.06    17228.83    309.18 o
  -7   6   3      114.76       79.61     35.39 o
  -6   6   3    11119.79    11314.74    183.19 o
  -5   6   3      703.14      644.35     39.73 o
  -4   6   3    15148.26    15896.96    238.13 o
  -3   6   3    10464.37    10461.50    180.96 o
  -2   6   3     4568.67     4530.92    100.13 o
  -1   6   3    25971.71    27135.22    404.50 o
   0   6   3      841.69      997.24     49.50 o
   1   6   3    18911.80    19369.11    363.05 o
   2   6   3     1016.33     1041.97     53.68 o
   3   6   3    14191.58    14437.68    234.87 o
   4   6   3     9483.20     9414.06    206.02 o
   5   6   3     2353.80     2293.38    104.35 o
   6   6   3    14784.97    14833.54    299.21 o
   7   6   3       35.51       70.05     41.51 o
   8   6   3    13047.44    13178.84    351.35 o
   9   6   3     3279.22     3216.88    150.48 o
  10   6   3     9639.66     9501.87    305.29 o
  11   6   3     7034.24     7657.27    277.95 o
  12   6   3     1082.80     1085.48    174.26 o
  13   6   3     6147.43     6264.99    349.59 o
  14   6   3        1.20      185.64    134.52 o
 -13   7   3      148.71       36.41     94.28 o
 -12   7   3     8967.33     8814.73    391.26 o
 -11   7   3     4052.67     3874.66    151.64 o
 -10   7   3     4003.80     4168.82    147.88 o
  -9   7   3     7185.56     7177.72    191.28 o
  -8   7   3      809.23      768.29     63.59 o
  -7   7   3    15691.49    15981.13    294.71 o
  -6   7   3        8.02       21.58     36.26 o
  -5   7   3    11974.60    12051.10    231.20 o
  -4   7   3     2337.34     2360.91     79.49 o
  -3   7   3     8973.53     9238.73    183.34 o
  -2   7   3    11507.90    12107.87    224.46 o
  -1   7   3     3684.80     3897.70    117.96 o
   0   7   3    18310.17    18638.62    319.56 o
   1   7   3      827.31      820.28     54.67 o
   2   7   3    15110.83    15478.30    254.62 o
   3   7   3     7274.48     7334.77    159.10 o
   4   7   3     5720.62     5644.02    136.64 o
   5   7   3    13001.55    12649.10    261.51 o
   6   7   3      936.70      921.07     99.79 o
   7   7   3    12816.93    12634.39    304.52 o
   8   7   3      348.05      305.38     67.25 o
   9   7   3    10899.83    11016.74    282.09 o
  10   7   3     3223.47     3199.30    200.86 o
  11   7   3     3665.56     3567.16    212.13 o
 -10   8   3     4433.50     4058.27    183.73 o
  -9   8   3     3110.80     3393.58    145.62 o
  -8   8   3     9640.01    10092.07    243.99 o
  -7   8   3      221.76      234.26     55.00 o
  -6   8   3    13775.62    13986.44    298.45 o
  -5   8   3     1842.16     1736.91     93.95 o
  -4   8   3     7483.93     7582.16    172.88 o
  -3   8   3     5726.63     5542.26    140.80 o
  -2   8   3     2348.88     2528.95    106.03 o
  -1   8   3     8393.94     8515.33    180.88 o
   0   8   3      164.86      116.97     41.62 o
   1   8   3    10883.11    11037.32    218.59 o
   2   8   3     1535.98     1657.00     90.66 o
   3   8   3    10019.54     9990.40    226.89 o
   4   8   3    10687.00    10554.33    238.24 o
   5   8   3     4468.82     4529.70    143.93 o
   6   8   3    12763.45    12438.15    276.58 o
   7   8   3       12.44      -16.40     49.59 o
   8   8   3     6951.27     6737.87    211.64 o
  -3   9   3     3622.02     3686.48    138.99 o
  -2   9   3     6955.96     6783.04    203.61 o
  -1   9   3      989.65      980.97     87.13 o
   0   9   3     8225.62     8291.58    266.95 o
   1   9   3       36.34        8.54     49.32 o
   2   9   3     9880.67    10275.51    272.88 o
 -20   0   4     6828.67     7719.45    408.42 o
 -19   0   4     3143.69     3386.28    281.21 o
 -18   0   4     2661.23     2403.95    232.53 o
 -17   0   4     8427.28     8989.69    306.74 o
 -16   0   4     1564.97     1508.13    129.19 o
 -15   0   4    14615.53    14431.07    411.56 o
 -14   0   4     2673.42     2676.39    419.30 o
 -13   0   4    17587.93    16836.39    621.10 o
 -12   0   4    20362.63    19610.64    533.01 o
 -11   0   4     4504.75     4052.08    132.46 o
 -10   0   4    51418.09    51282.61    787.94 o
  -9   0   4     5207.02     5265.62    120.42 o
  -8   0   4    82307.66    80836.68   1200.30 o
  -7   0   4    14945.78    13772.86    231.62 o
  -6   0   4    32132.58    29784.28    454.83 o
  -5   0   4    39525.98    37905.21    492.51 o
  -4   0   4     5851.66     5187.83     82.22 o
  -3   0   4     9373.95     8884.36    127.82 o
  -2   0   4     2542.94     2270.84     51.98 o
  -1   0   4    47954.10    50080.04    749.09 o
   0   0   4    19512.71    18753.88    291.12 o
   1   0   4    28152.51    27161.49    435.47 o
   2   0   4    11704.38    11816.95    260.99 o
   3   0   4     8426.48     8607.71    164.49 o
   4   0   4    40358.82    40607.59    680.36 o
   5   0   4       57.70      197.21     36.08 o
   6   0   4    81226.27    76248.19   1406.39 o
   7   0   4    12098.37    12235.61    276.36 o
   8   0   4    26914.71    25957.65    634.46 o
   9   0   4    19382.60    18450.52    530.56 o
  10   0   4     5100.21     5123.72    226.87 o
  11   0   4    25709.29    23760.99   1116.18 o
  12   0   4      549.97      607.16    147.85 o
  13   0   4    18374.59    17899.66    639.13 o
  14   0   4     2667.84     2357.15    223.99 o
  15   0   4     4952.07     5779.21    326.57 o
  16   0   4     3174.86     3517.35    284.64 o
  17   0   4     1151.00     1158.16    190.23 o
  18   0   4     7895.36     8268.74    428.96 o
 -20   1   4     1822.91     1791.45    167.20 o
 -19   1   4     5730.15     6586.66    258.35 o
 -18   1   4     6022.31     7113.25    233.26 o
 -17   1   4     1759.23     2035.41    126.58 o
 -16   1   4    12101.65    12704.59    307.72 o
 -15   1   4      532.67      539.64     72.94 o
 -14   1   4    17278.53    17343.12    416.27 o
 -13   1   4     7036.10     7058.86    186.23 o
 -12   1   4    11550.15    11139.53    208.87 o
 -11   1   4    24313.39    23590.74    326.75 o
 -10   1   4     4765.84     4455.43    112.09 o
  -9   1   4    36409.12    35479.02    456.71 o
  -8   1   4       31.83       29.08     18.86 o
  -7   1   4    55147.96    52195.75    644.79 o
  -6   1   4     8972.67     9457.73    128.72 o
  -5   1   4    18580.41    19059.91    202.83 o
  -4   1   4    66577.23    65985.78    657.97 o
  -3   1   4     2162.58     2489.56     36.83 o
  -2   1   4    61076.59    58509.29    565.26 o
  -1   1   4       27.46       47.59     10.16 o
   0   1   4    32526.90    32903.66    383.91 o
   1   1   4    16833.63    17285.57    204.91 o
   2   1   4    22472.75    23150.15    264.49 o
   3   1   4    49173.55    46299.00    565.91 o
   4   1   4     4033.38     3677.17     70.38 o
   5   1   4    31638.22    30544.77    417.85 o
   6   1   4     3197.85     3201.41     80.44 o
   7   1   4    36374.79    36023.68    556.04 o
   8   1   4    18206.59    17591.57    478.01 o
   9   1   4    19102.23    18242.52    303.46 o
  10   1   4    24911.12    23619.90    460.99 o
  11   1   4      136.64      158.83     53.87 o
  12   1   4    17465.40    16574.71   1068.51 o
  13   1   4     1937.72     1830.83    136.52 o
  14   1   4     8044.54     7881.67    355.75 o
  15   1   4     2656.50     2686.52    192.06 o
  16   1   4     2971.84     3433.05    200.58 o
  17   1   4     4690.49     4825.50    320.04 o
  18   1   4       81.47      303.12    129.25 o
 -20   2   4     3825.62     4459.38    282.12 o
 -19   2   4     2363.66     2352.32    146.51 o
 -18   2   4     3391.63     3347.52    167.85 o
 -17   2   4     8962.25     9897.60    405.07 o
 -16   2   4      134.23      110.48     67.85 o
 -15   2   4    18149.23    18741.88    424.34 o
 -14   2   4     1158.35     1071.43     90.83 o
 -13   2   4    13349.12    13154.74    270.30 o
 -12   2   4     8298.92     8209.72    193.71 o
 -11   2   4    10045.05     9877.31    191.82 o
 -10   2   4    27152.71    26023.11    406.67 o
  -9   2   4      338.43      217.87     33.53 o
  -8   2   4    16920.34    16527.54    247.75 o
  -7   2   4     7548.79     7452.73    130.57 o
  -6   2   4    15333.81    14869.37    204.06 o
  -5   2   4    28768.38    28650.41    343.04 o
  -4   2   4    11888.39    11720.60    159.08 o
  -3   2   4    57291.55    59595.61    765.28 o
  -2   2   4     1455.81     1908.28     60.81 o
  -1   2   4    40487.55    41715.77    688.52 o
   0   2   4     3437.79     2902.96     75.17 o
   1   2   4    60452.75    60730.93    978.59 o
   2   2   4    41403.13    43790.81    661.80 o
   3   2   4    10859.43    10959.45    161.49 o
   4   2   4    45032.02    44255.07    816.44 o
   5   2   4      738.09      932.07     48.03 o
   6   2   4    18664.20    18446.25    270.78 o
   7   2   4     3894.69     3827.83     94.55 o
   8   2   4    13984.65    14220.60    242.43 o
   9   2   4    13060.00    13167.34    233.80 o
  10   2   4     2090.09     2079.84     95.96 o
  11   2   4    15693.40    15958.59    718.21 o
  12   2   4       71.21      128.45     59.69 o
  13   2   4    10902.63    10073.17    719.50 o
  14   2   4     2843.83     2536.96    267.96 o
  15   2   4     6249.74     5998.39    599.38 o
  16   2   4     7650.67     7908.77    332.22 o
  17   2   4      516.08      694.11    145.08 o
  18   2   4     5013.36     5591.25    592.51 o
 -19   3   4     4157.67     4496.31    228.78 o
 -18   3   4     4465.04     4555.60    220.59 o
 -17   3   4     1401.69     1437.97    127.49 o
 -16   3   4    12262.15    12776.23    321.30 o
 -15   3   4       56.24       98.52     64.79 o
 -14   3   4    14783.39    14178.68    431.63 o
 -13   3   4     3425.06     3784.86    191.77 o
 -12   3   4     8924.14     8322.30    179.89 o
 -11   3   4     4099.09     4448.45    109.47 o
 -10   3   4       80.44       19.73     31.18 o
  -9   3   4    22766.71    22441.24    354.31 o
  -8   3   4      302.72      317.07     36.35 o
  -7   3   4    20524.02    20218.52    274.18 o
  -6   3   4     9084.65     9088.76    137.47 o
  -5   3   4    11209.31    10775.40    164.02 o
  -4   3   4    24415.37    24806.59    338.38 o
  -3   3   4     2333.58     2149.40     56.82 o
  -2   3   4    45818.00    46709.98    774.30 o
  -1   3   4      100.33      158.61     28.34 o
   0   3   4    24645.10    25244.66    434.68 o
   1   3   4    22868.24    23127.00    452.17 o
   2   3   4     9108.32     9325.97    170.65 o
   3   3   4    36716.25    36770.83    608.65 o
   4   3   4     6319.81     6385.79    120.20 o
   5   3   4    21790.11    21568.28    287.71 o
   6   3   4       24.07       81.04     24.98 o
   7   3   4     9124.49     9303.38    160.35 o
   8   3   4     5065.42     5113.74    128.56 o
   9   3   4     4838.79     4832.79    197.18 o
  10   3   4     7897.44     8225.23    273.09 o
  11   3   4      735.76      800.15     79.58 o
  12   3   4    10037.40    10051.42    287.87 o
  13   3   4     2272.94     2076.25    172.39 o
  14   3   4     9812.90     9209.43    865.46 o
  15   3   4     4780.21     4670.11    432.23 o
  16   3   4     1940.80     1738.93    355.98 o
  17   3   4     5593.51     5692.96    335.92 o
 -18   4   4      803.13      949.31    141.81 o
 -17   4   4     4027.67     4022.24    214.36 o
 -16   4   4       34.96       99.27     84.86 o
 -15   4   4     7698.07     7870.10    308.08 o
 -14   4   4       21.05       31.42     68.88 o
 -13   4   4     5368.97     5081.82    237.33 o
 -12   4   4     3470.42     3364.72    128.50 o
 -11   4   4     1828.38     1760.74     77.27 o
 -10   4   4     7213.21     7228.61    154.39 o
  -9   4   4        8.62      -27.95     26.47 o
  -8   4   4    14478.80    14421.93    265.70 o
  -7   4   4      652.63      625.51     43.73 o
  -6   4   4    14564.50    14716.05    221.21 o
  -5   4   4     9069.32     9155.85    136.07 o
  -4   4   4     9428.84     9850.94    167.55 o
  -3   4   4    15692.02    16425.32    276.22 o
  -2   4   4       13.30        2.77     30.13 o
  -1   4   4    25347.19    25855.34    510.66 o
   0   4   4     5066.82     5312.36    142.93 o
   1   4   4    14077.74    14316.53    305.21 o
   2   4   4    13632.79    14182.47    300.46 o
   3   4   4     3897.42     3932.29     92.43 o
   4   4   4    15572.13    16461.24    280.81 o
   5   4   4      398.90      341.46     38.74 o
   6   4   4    13281.49    13434.97    223.40 o
   7   4   4     1804.25     1910.06     90.12 o
   8   4   4     3243.74     2875.15    111.45 o
   9   4   4     4213.71     4090.95    138.46 o
  10   4   4      996.54      871.91     89.58 o
  11   4   4     6724.52     6826.83    222.86 o
  12   4   4       29.97       92.96     72.55 o
  13   4   4     5603.68     5071.86    560.63 o
  14   4   4      908.07      645.42    130.93 o
  15   4   4     3012.26     2411.50    444.81 o
  16   4   4     3117.93     3424.90    363.53 o
 -17   5   4      258.75      153.53    115.42 o
 -16   5   4     2077.16     1776.26    288.01 o
 -15   5   4      352.62      222.35    103.12 o
 -14   5   4     3001.49     2763.60    411.04 o
 -13   5   4      652.61      688.33     97.79 o
 -12   5   4     1879.12     1821.83    228.90 o
 -11   5   4     3572.46     3473.55    178.96 o
 -10   5   4     1387.48     1390.66     72.95 o
  -9   5   4     7034.91     6928.16    167.24 o
  -8   5   4      182.72      211.91     36.07 o
  -7   5   4     9721.45     9747.61    178.18 o
  -6   5   4      563.11      649.54     51.93 o
  -5   5   4     4583.10     4662.78     87.13 o
  -4   5   4     7511.92     7648.81    120.77 o
  -3   5   4      779.80      849.51     46.40 o
  -2   5   4    15081.29    15625.86    269.11 o
  -1   5   4      683.85      695.53     60.17 o
   0   5   4     5300.72     5413.73    153.45 o
   1   5   4     3332.28     3659.66    120.78 o
   2   5   4     1605.56     1559.79     72.66 o
   3   5   4     2974.02     2923.51     81.42 o
   4   5   4      428.64      431.80     56.50 o
   5   5   4     4997.93     4951.07    166.64 o
   6   5   4     1061.18     1034.43     67.82 o
   7   5   4     6392.41     6268.02    144.96 o
   8   5   4     6704.47     7167.43    301.41 o
   9   5   4     2715.50     2539.52    131.22 o
  10   5   4     4047.79     3964.37    165.93 o
  11   5   4      194.59       97.69     66.73 o
  12   5   4     3175.05     3167.65    153.83 o
  13   5   4       41.51       73.52     88.73 o
  14   5   4     1773.74     1594.55    233.48 o
  15   5   4     1074.51      807.38    157.96 o
 -15   6   4      313.45      206.13    157.08 o
 -14   6   4       36.70       47.55     89.90 o
 -13   6   4     1524.53     1430.39    148.53 o
 -12   6   4     1831.54     1708.23    141.34 o
 -11   6   4      983.78      956.81     95.10 o
 -10   6   4     4351.78     4392.79    142.89 o
  -9   6   4      367.60      438.38     56.84 o
  -8   6   4     2829.55     2898.53     96.86 o
  -7   6   4      344.86      331.39     41.99 o
  -6   6   4     2124.33     2117.28     76.61 o
  -5   6   4     2187.52     2236.68     68.10 o
  -4   6   4     1666.81     1839.80     62.06 o
  -3   6   4     1334.30     1438.89     57.19 o
  -2   6   4       82.94      115.12     32.61 o
  -1   6   4     1624.64     1773.90     79.01 o
   0   6   4     1620.20     1790.84     96.97 o
   1   6   4     1550.69     1751.06     77.17 o
   2   6   4      315.08      342.10     39.27 o
   3   6   4      328.53      293.97     43.05 o
   4   6   4     1498.25     1603.79     80.40 o
   5   6   4       45.27       38.53     38.73 o
   6   6   4     3519.22     3251.46    130.20 o
   7   6   4     1238.27     1195.41     91.22 o
   8   6   4     1941.38     2043.68    102.11 o
   9   6   4     1768.50     1665.82    136.18 o
  10   6   4      712.47      635.20    101.90 o
  11   6   4     1873.13     1963.72    154.78 o
  12   6   4        5.45      -28.81    117.35 o
  13   6   4     1147.28     1026.48    294.18 o
 -13   7   4       38.05       73.33     94.98 o
 -12   7   4      455.95      484.11    110.66 o
 -11   7   4      479.21      529.88     72.14 o
 -10   7   4      157.02      167.76     55.30 o
  -9   7   4      498.33      450.11     62.50 o
  -8   7   4        6.50      -18.46     41.73 o
  -7   7   4      680.84      792.69     67.33 o
  -6   7   4       13.37       66.70     37.04 o
  -5   7   4      203.47      188.08     40.73 o
  -4   7   4      315.41      324.90     42.80 o
  -3   7   4       30.24       16.06     31.82 o
  -2   7   4      607.27      633.40     48.63 o
  -1   7   4       39.28       76.93     33.05 o
   0   7   4      327.18      353.69     41.30 o
   1   7   4      403.26      426.70     43.56 o
   2   7   4      234.94      247.17     36.26 o
   3   7   4      852.79      945.20     62.49 o
   4   7   4      101.61      161.49     46.59 o
   5   7   4      755.71      791.18     71.72 o
   6   7   4      261.86      228.19     57.50 o
   7   7   4      352.78      377.78     79.21 o
   8   7   4      316.80      327.33    134.99 o
   9   7   4       55.35      120.59     60.24 o
  10   7   4      109.03      118.69     86.10 o
  11   7   4        8.45       -5.25     87.72 o
  -9   8   4        1.81      -53.24     50.92 o
  -8   8   4      205.65      255.11     59.04 o
  -7   8   4       34.68       35.83     49.11 o
  -6   8   4       43.05       60.86     46.89 o
  -5   8   4        8.06       41.67     44.36 o
  -4   8   4       22.17      -38.21     40.56 o
  -3   8   4       50.51       28.62     47.40 o
  -2   8   4       55.82       99.29     46.21 o
  -1   8   4        3.63       20.78     39.75 o
   0   8   4       32.64      -40.72     38.89 o
   1   8   4       89.99      136.85     40.53 o
   2   8   4       38.87       71.72     41.33 o
   3   8   4        0.34       61.25     44.67 o
   4   8   4       33.90       59.50     46.95 o
   5   8   4        9.35       62.19     49.13 o
   6   8   4       15.20       34.73     51.19 o
   7   8   4       40.46       57.38     54.50 o
  -1   9   4      190.80      413.94     78.93 o
 -20   1   5      624.87      664.96    124.26 o
 -19   1   5        4.44       52.19     94.11 o
 -18   1   5      167.56      177.06     79.50 o
 -17   1   5      135.10      200.69     72.61 o
 -16   1   5      342.29      331.94     74.53 o
 -15   1   5      294.72      244.72     53.53 o
 -14   1   5      762.21      680.04    107.70 o
 -13   1   5      590.63      603.84     52.39 o
 -12   1   5      279.26      226.08     35.41 o
 -11   1   5     2654.76     2465.13     72.98 o
 -10   1   5       63.39       71.57     25.87 o
  -9   1   5      258.92      269.46     27.60 o
  -8   1   5     2321.42     2327.02     65.09 o
  -7   1   5    11935.02    12362.75    174.40 o
  -6   1   5     1662.15     1799.96     37.56 o
  -5   1   5      815.87      930.77     27.33 o
  -4   1   5      660.53      610.22     21.79 o
  -3   1   5     6330.54     6574.42     78.42 o
  -2   1   5     1570.50     1525.10     31.71 o
  -1   1   5     1460.99     1275.89     34.99 o
   0   1   5     2329.91     2245.46     42.34 o
   1   1   5     6463.50     6809.36     98.80 o
   2   1   5     7006.81     7485.95    102.88 o
   3   1   5     2260.39     2216.35     48.67 o
   4   1   5      747.66      919.97     35.07 o
   5   1   5      455.35      522.25     33.17 o
   6   1   5     1543.88     1360.56     56.79 o
   7   1   5      137.11      196.58     34.29 o
   8   1   5       77.37       82.93     34.28 o
   9   1   5        1.69      -16.43     35.52 o
  10   1   5      289.01      250.07     50.61 o
  11   1   5        3.47       13.32     56.28 o
  12   1   5     2134.51     1604.89    127.68 o
  13   1   5      193.97       68.04     88.82 o
  14   1   5      521.46      381.74     95.83 o
  15   1   5      525.93      339.65     97.73 o
  16   1   5      514.38      612.48    116.43 o
  17   1   5       84.15      304.70    130.81 o
 -20   2   5      624.33      367.27    135.00 o
 -19   2   5     1088.57     1041.39    110.90 o
 -18   2   5       19.36       17.33     75.19 o
 -17   2   5     1906.59     2076.93    134.83 o
 -16   2   5      771.71      734.46     89.34 o
 -15   2   5      432.83      367.18     73.61 o
 -14   2   5     2289.70     2280.46    131.98 o
 -13   2   5     1130.26     1106.01     78.42 o
 -12   2   5     4119.46     4404.63    131.42 o
 -11   2   5       87.48       70.88     34.10 o
 -10   2   5     4477.31     4187.04     99.49 o
  -9   2   5     3082.71     3114.91     87.09 o
  -8   2   5     1333.81     1309.82     64.17 o
  -7   2   5      986.00      946.15     48.01 o
  -6   2   5     2932.39     2961.95     62.42 o
  -5   2   5    10098.25    10318.69    138.11 o
  -4   2   5     2474.46     2353.48     48.09 o
  -3   2   5    13356.82    14479.42    217.77 o
  -2   2   5       87.38       32.17     19.45 o
  -1   2   5     5091.19     4995.63    174.41 o
   0   2   5      631.57      554.96     58.09 o
   1   2   5      295.03      275.89     20.26 o
   2   2   5     4868.38     4675.05     87.81 o
   3   2   5     3392.13     3326.26     85.16 o
   4   2   5     5010.03     4678.32     84.31 o
   5   2   5     6075.49     6258.39    118.69 o
   6   2   5     3334.28     2985.55     76.18 o
   7   2   5     1152.88     1173.58     57.64 o
   8   2   5      543.37      499.21     44.92 o
   9   2   5     3074.63     3033.45     98.29 o
  10   2   5      221.35      202.17     55.24 o
  11   2   5     3728.12     3970.10    148.67 o
  12   2   5      434.32      327.30     70.83 o
  13   2   5     2907.05     2610.99    349.81 o
  14   2   5     1894.47     1708.64    170.29 o
  15   2   5      254.17      170.40    117.52 o
  16   2   5     1038.88      981.14    155.87 o
  17   2   5        0.25      203.81    129.03 o
 -19   3   5       34.38      181.70     97.05 o
 -18   3   5     3264.90     3293.92    195.84 o
 -17   3   5       70.81        9.38     81.53 o
 -16   3   5     5183.17     4940.30    190.49 o
 -15   3   5     1582.80     1635.19    128.22 o
 -14   3   5     1455.22     1355.35     92.24 o
 -13   3   5     4644.67     4320.04    146.22 o
 -12   3   5       82.91       26.02     44.18 o
 -11   3   5     5443.50     5403.15    122.40 o
 -10   3   5        6.96      -18.40     30.56 o
  -9   3   5     5700.15     5741.27    128.13 o
  -8   3   5      899.93      906.62     47.92 o
  -7   3   5     5727.64     5720.25    101.58 o
  -6   3   5    10021.95    10251.76    162.75 o
  -5   3   5      923.71      956.57     37.06 o
  -4   3   5    28156.01    27874.26    378.18 o
  -3   3   5     2726.98     2953.65    127.85 o
  -2   3   5    14440.02    14831.24    274.11 o
  -1   3   5     5370.32     5407.45    124.51 o
   0   3   5     5881.91     6115.11    153.12 o
   1   3   5     5396.10     5151.13    144.73 o
   2   3   5      410.89      384.28     31.39 o
   3   3   5    12221.29    12256.14    263.16 o
   4   3   5     2259.07     2346.64     60.25 o
   5   3   5     8774.12     8302.25    196.33 o
   6   3   5     3979.61     3913.01     90.16 o
   7   3   5     4217.78     3960.79    102.53 o
   8   3   5     4537.69     4505.94    266.03 o
   9   3   5       95.04       72.63     48.27 o
  10   3   5     4714.60     5077.17    168.12 o
  11   3   5      400.34      331.99     76.09 o
  12   3   5     3168.34     3043.36    163.59 o
  13   3   5     1140.11     1273.96    217.78 o
  14   3   5     1795.51     1609.99    170.97 o
  15   3   5     2620.29     2200.83    427.85 o
  16   3   5       12.35        5.19    117.24 o
 -18   4   5       44.35      120.58     95.23 o
 -17   4   5     5523.90     5717.26    246.24 o
 -16   4   5      129.86      173.48     87.59 o
 -15   4   5     6684.83     6756.43    252.56 o
 -14   4   5     3430.38     3439.73    188.32 o
 -13   4   5      922.53      979.64     89.34 o
 -12   4   5     9021.49     8661.51    224.70 o
 -11   4   5       16.53       -7.26     46.98 o
 -10   4   5    11251.01    11922.73    219.19 o
  -9   4   5      106.07      105.59     30.18 o
  -8   4   5     7369.23     7071.94    130.14 o
  -7   4   5     7882.23     7851.93    170.96 o
  -6   4   5     3310.27     3183.15     75.91 o
  -5   4   5    13202.85    13399.13    201.81 o
  -4   4   5      196.88      178.05     26.86 o
  -3   4   5    19980.29    20267.50    418.03 o
  -2   4   5     9734.00     9674.47    226.78 o
  -1   4   5     8883.13     8650.99    208.38 o
   0   4   5    21725.62    22459.84    455.90 o
   1   4   5     5435.54     5221.89    173.96 o
   2   4   5    14305.37    14717.12    313.50 o
   3   4   5     1703.17     1705.27     65.60 o
   4   4   5    18208.48    18210.61    340.02 o
   5   4   5     2917.51     2869.08     97.85 o
   6   4   5     6185.85     6117.91    172.40 o
   7   4   5     7013.39     7245.24    175.08 o
   8   4   5     1237.83     1409.05     91.26 o
   9   4   5     3831.47     3864.09    140.85 o
  10   4   5       48.59       80.12     59.45 o
  11   4   5     7462.96     7394.24    303.17 o
  12   4   5     2045.19     1914.16    151.14 o
  13   4   5     2438.77     2470.84    437.93 o
  14   4   5     3169.75     3020.73    369.97 o
  15   4   5      345.28      277.80    131.88 o
 -17   5   5       96.08      188.04    109.41 o
 -16   5   5     6867.16     7532.22    310.35 o
 -15   5   5     1159.60     1267.55    146.86 o
 -14   5   5     3292.66     3301.21    195.80 o
 -13   5   5     8755.83     8688.00    237.70 o
 -12   5   5     1645.28     1427.37    100.48 o
 -11   5   5    12845.15    12214.60    394.50 o
 -10   5   5      563.56      606.51     62.73 o
  -9   5   5    13683.68    13660.92    240.33 o
  -8   5   5     5127.52     5235.93    136.98 o
  -7   5   5     3593.86     3434.43     91.78 o
  -6   5   5    17452.28    17950.12    285.03 o
  -5   5   5      632.88      594.52     35.30 o
  -4   5   5    13433.86    13509.97    222.66 o
  -3   5   5     2499.92     2491.91    106.77 o
  -2   5   5     9682.74     9927.47    240.60 o
  -1   5   5     9451.26     9752.12    237.15 o
   0   5   5     7638.41     8054.28    205.95 o
   1   5   5    16410.93    16518.99    358.54 o
   2   5   5     6975.16     6966.96    227.48 o
   3   5   5    15498.11    15131.02    265.02 o
   4   5   5      100.74      136.48     36.75 o
   5   5   5    14667.58    14776.39    295.01 o
   6   5   5     7201.57     7277.55    157.31 o
   7   5   5     5153.54     5326.12    147.40 o
   8   5   5    12687.68    12348.78    305.70 o
   9   5   5      448.05      528.43     78.25 o
  10   5   5     9556.67     9925.19    365.38 o
  11   5   5     1003.07      919.88    103.85 o
  12   5   5     4323.60     4407.35    198.99 o
  13   5   5     3468.86     3567.00    286.31 o
  14   5   5     1207.48      998.44    150.48 o
 -15   6   5     5653.97     5950.23    323.43 o
 -14   6   5     3082.83     3151.00    563.59 o
 -13   6   5     3251.05     3011.10    261.58 o
 -12   6   5    12812.91    12728.35    771.11 o
 -11   6   5      128.46      199.80     55.39 o
 -10   6   5    14450.78    13925.90    368.92 o
  -9   6   5     4099.26     4097.24    126.79 o
  -8   6   5     8309.22     8231.22    180.70 o
  -7   6   5    10199.86    10113.34    188.85 o
  -6   6   5     2529.13     2570.16     90.16 o
  -5   6   5    18322.54    18534.74    273.26 o
  -4   6   5      247.97      275.87     30.95 o
  -3   6   5    12898.76    13454.08    274.84 o
  -2   6   5     1651.09     1675.40    107.36 o
  -1   6   5    12661.25    13056.42    306.50 o
   0   6   5    11664.98    11642.88    280.73 o
   1   6   5     4924.67     4967.93    159.50 o
   2   6   5    20225.04    20897.39    442.32 o
   3   6   5      393.14      346.47     70.47 o
   4   6   5     9427.40     9256.22    321.87 o
   5   6   5     3606.33     3345.88    161.70 o
   6   6   5     8530.42     8262.33    228.14 o
   7   6   5     8876.23     8937.82    227.39 o
   8   6   5     2535.01     2385.70    112.10 o
   9   6   5    12999.01    12696.17    325.06 o
  10   6   5       38.05       78.03     72.08 o
  11   6   5     7262.46     7690.51    389.62 o
  12   6   5     1020.02     1497.35    224.82 o
 -13   7   5     4849.84     4774.45    253.40 o
 -12   7   5      669.70      658.50     95.82 o
 -11   7   5    12034.06    11579.84    423.10 o
 -10   7   5      223.90      125.46     53.67 o
  -9   7   5    11392.12    11064.01    253.23 o
  -8   7   5     6944.94     7078.63    183.56 o
  -7   7   5     7706.50     8184.12    241.39 o
  -6   7   5    12992.52    12943.66    435.79 o
  -5   7   5     1322.90     1311.77     74.75 o
  -4   7   5    14073.50    14748.15    291.16 o
  -3   7   5      202.54      181.43     53.36 o
  -2   7   5    12580.74    12986.97    306.36 o
  -1   7   5     5126.26     5255.92    168.56 o
   0   7   5     4416.43     4520.97    224.49 o
   1   7   5    11335.65    11566.79    325.54 o
   2   7   5       90.63       61.40     67.02 o
   3   7   5    13711.93    13411.12    573.87 o
   4   7   5      675.53      682.23    124.09 o
   5   7   5    11800.04    11931.44    337.13 o
   6   7   5     5575.19     5224.92    202.64 o
   7   7   5     3839.25     3861.14    184.83 o
   8   7   5     9096.88     8852.43    245.64 o
   9   7   5       63.46       41.18     88.39 o
  10   7   5     9293.07     9138.87    311.73 o
  -9   8   5     1537.67     1335.38     94.86 o
  -8   8   5     6979.67     7273.68    195.64 o
  -7   8   5     6859.61     6733.96    183.03 o
  -6   8   5     2353.72     2391.61    109.98 o
  -5   8   5    10430.73    10299.74    233.30 o
  -4   8   5      151.57      100.07     55.03 o
  -3   8   5    10816.81    10724.25    306.68 o
  -2   8   5     1391.08     1474.81    105.63 o
  -1   8   5     7742.10     8398.31    274.73 o
   0   8   5     8476.46     8520.33    278.34 o
   1   8   5     1642.71     1700.50    131.45 o
   2   8   5    10250.50    10088.13    256.17 o
   3   8   5       98.43      117.89     54.39 o
   4   8   5     9896.67     9723.93    256.78 o
   5   8   5     1627.32     1410.78    111.49 o
   6   8   5     5902.64     5983.70    222.31 o
   7   8   5     4237.08     3979.48    196.26 o
 -20   0   6      115.79      139.76    143.30 o
 -19   0   6    10113.84    10412.92    476.26 o
 -18   0   6     1209.95     1152.87    186.94 o
 -17   0   6     9132.81     9330.17    542.63 o
 -16   0   6     4398.24     4419.72    205.84 o
 -15   0   6     3937.35     3863.55    190.15 o
 -14   0   6    16769.60    16583.15    452.56 o
 -13   0   6      755.57      704.31    107.03 o
 -12   0   6    38454.65    37714.39    878.36 o
 -11   0   6    15594.87    16283.34    417.97 o
 -10   0   6    20182.77    19641.55    480.04 o
  -9   0   6    30118.39    29348.59    674.39 o
  -8   0   6    11154.83    10434.67    272.08 o
  -7   0   6    15462.56    15051.42    274.74 o
  -6   0   6      262.04      197.59     32.11 o
  -5   0   6    47781.03    44949.92    740.63 o
  -4   0   6     2398.92     2535.81     54.62 o
  -3   0   6    29806.22    30335.41    463.96 o
  -2   0   6    46248.78    46865.52    773.32 o
  -1   0   6    12836.34    13447.58    274.50 o
   0   0   6    63547.52    63319.50   1175.80 o
   1   0   6      546.41      553.60     42.56 o
   2   0   6    39649.56    37721.55    718.30 o
   3   0   6      696.99      720.28     68.10 o
   4   0   6     8016.11     7560.90    206.50 o
   5   0   6    24997.15    25555.77    587.72 o
   6   0   6     5457.64     5334.04    200.29 o
   7   0   6    37242.09    37574.36    856.37 o
   8   0   6     1849.22     1812.51    176.45 o
   9   0   6    41978.50    40385.11   1314.77 o
  10   0   6     7378.75     7199.92    391.73 o
  11   0   6     8007.97     7744.54    352.62 o
  12   0   6    12970.57    12402.81   1633.98 o
  13   0   6      549.61      520.29    140.62 o
  14   0   6     8842.19     8385.31    657.71 o
  15   0   6      159.59      348.48    148.92 o
  16   0   6     6117.27     6310.16    482.42 o
  17   0   6     1740.83     1682.88    233.33 o
 -20   1   6     6376.50     7499.96    287.90 o
 -19   1   6      261.47      215.51     99.71 o
 -18   1   6    10135.48    11314.65    299.02 o
 -17   1   6     2300.58     2231.89    135.55 o
 -16   1   6     5149.40     5337.38    188.09 o
 -15   1   6    10215.75     9931.03    258.72 o
 -14   1   6     1596.88     1522.78     82.59 o
 -13   1   6    18555.46    18129.18    308.00 o
 -12   1   6      582.99      620.89     59.77 o
 -11   1   6    34269.23    33584.62    443.01 o
 -10   1   6    16451.15    16636.75    237.71 o
  -9   1   6    11556.33    11079.93    181.33 o
  -8   1   6    52605.92    51361.25    640.66 o
  -7   1   6     2663.39     2580.40     63.04 o
  -6   1   6    29751.98    28180.18    308.28 o
  -5   1   6     2307.60     2422.31     44.09 o
  -4   1   6    32378.64    30642.71    386.75 o
  -3   1   6    26162.74    26176.74    327.00 o
  -2   1   6    22184.36    22732.84    285.72 o
  -1   1   6    46897.56    46748.46    569.00 o
   0   1   6     4898.84     4755.69     89.44 o
   1   1   6    27790.72    27648.06    372.51 o
   2   1   6     5610.37     5452.36     85.75 o
   3   1   6    32228.30    31553.92    378.32 o
   4   1   6    13505.77    13057.11    206.73 o
   5   1   6    10845.96    10849.07    184.02 o
   6   1   6    31580.56    30582.32    454.80 o
   7   1   6       31.74       82.35     34.90 o
   8   1   6    35005.27    34426.38    566.87 o
   9   1   6     3142.61     3459.34    165.76 o
  10   1   6    13347.14    13850.54    337.02 o
  11   1   6     5642.51     5736.89    362.28 o
  12   1   6     3322.61     2613.50    160.23 o
  13   1   6    10202.28     9361.76    296.48 o
  14   1   6       69.08      174.70     90.25 o
  15   1   6    11547.58    10667.63    610.64 o
  16   1   6      897.94      900.79    157.42 o
  17   1   6     4001.79     4103.90    280.43 o
 -19   2   6     7979.60     8436.54    291.91 o
 -18   2   6     1351.07     1295.14    125.40 o
 -17   2   6     7218.29     7787.11    238.16 o
 -16   2   6     8939.78     9033.40    253.24 o
 -15   2   6     3192.22     3159.92    150.60 o
 -14   2   6    14885.39    15252.42    401.16 o
 -13   2   6      750.33      784.24     70.75 o
 -12   2   6    12772.95    12951.90    261.69 o
 -11   2   6     2529.13     2703.46     87.80 o
 -10   2   6    15591.63    15496.56    244.02 o
  -9   2   6    15042.80    15062.95    250.77 o
  -8   2   6     4279.11     4212.88     86.80 o
  -7   2   6    41682.86    41343.81    553.21 o
  -6   2   6       77.55       88.41     17.41 o
  -5   2   6    38572.61    37868.34    424.36 o
  -4   2   6    13515.58    13031.82    166.44 o
  -3   2   6    22754.48    21192.99    289.66 o
  -2   2   6    27484.15    28575.81    447.69 o
  -1   2   6     3410.39     3256.80     74.68 o
   0   2   6    37212.98    37664.66    529.62 o
   1   2   6       19.37       34.40     16.86 o
   2   2   6    26427.36    26200.39    352.19 o
   3   2   6    13883.68    14220.65    243.73 o
   4   2   6    19919.82    20000.78    270.73 o
   5   2   6    22447.37    22330.00    319.30 o
   6   2   6     4912.31     5099.77    111.28 o
   7   2   6    22430.77    22275.44    349.19 o
   8   2   6       37.58       57.33     34.07 o
   9   2   6    10428.49    10250.63    240.18 o
  10   2   6     4937.05     4704.79    155.57 o
  11   2   6     7030.22     6882.49    199.08 o
  12   2   6     8456.29     8399.39    268.83 o
  13   2   6      866.98     1062.83    143.19 o
  14   2   6    11015.59     9201.08   1316.18 o
  15   2   6      428.19      437.74    160.66 o
  16   2   6     6487.62     5902.75    745.69 o
 -19   3   6      399.38      239.23    104.36 o
 -18   3   6     5304.71     5291.82    237.88 o
 -17   3   6     3577.87     3417.12    195.62 o
 -16   3   6     2979.77     3098.32    177.53 o
 -15   3   6     8739.13     8600.64    271.63 o
 -14   3   6      318.87      358.55     61.91 o
 -13   3   6    19541.51    19575.30    476.71 o
 -12   3   6      174.57      260.99     53.45 o
 -11   3   6     5391.09     4740.05    134.28 o
 -10   3   6     2928.17     3002.79     90.21 o
  -9   3   6     9492.25     9457.36    179.46 o
  -8   3   6    18156.97    17943.16    271.95 o
  -7   3   6      805.69      737.53     37.27 o
  -6   3   6    29576.60    29397.02    378.47 o
  -5   3   6     2160.22     2467.04     53.71 o
  -4   3   6     8307.46     8779.39    139.47 o
  -3   3   6    16418.79    16124.10    300.11 o
  -2   3   6    14211.30    13798.53    262.29 o
  -1   3   6    21026.68    20774.44    432.97 o
   0   3   6      422.90      403.41     46.15 o
   1   3   6    27656.86    27256.93    526.45 o
   2   3   6     2027.86     2178.08     64.68 o
   3   3   6    28516.37    28600.73    415.88 o
   4   3   6    15355.70    15970.70    251.84 o
   5   3   6    16556.54    16784.05    270.68 o
   6   3   6    12007.25    11867.62    197.63 o
   7   3   6       73.24       81.13     34.97 o
   8   3   6     7867.53     7829.59    228.83 o
   9   3   6     1896.87     1840.09    117.11 o
  10   3   6     8850.40     9347.93    266.10 o
  11   3   6     4777.80     5004.62    259.33 o
  12   3   6     2205.14     2011.77    137.08 o
  13   3   6     9167.93     9625.19    775.22 o
  14   3   6       23.33       38.80    108.04 o
  15   3   6     5391.57     5334.06    393.94 o
  16   3   6      722.66      868.01    170.82 o
 -18   4   6      283.97      313.13    108.41 o
 -17   4   6     2830.15     2737.23    181.59 o
 -16   4   6     4079.23     4395.39    229.68 o
 -15   4   6     1134.82     1298.73    124.34 o
 -14   4   6     8708.28     8326.68    280.74 o
 -13   4   6        0.91      -10.88     55.50 o
 -12   4   6     8671.45     8683.31    226.15 o
 -11   4   6      619.33      696.36     82.13 o
 -10   4   6     6367.70     6381.58    174.76 o
  -9   4   6     3273.88     3136.81     93.51 o
  -8   4   6     2150.44     2051.41     74.24 o
  -7   4   6    13342.45    13464.12    211.40 o
  -6   4   6        4.79       64.75     24.22 o
  -5   4   6    18919.06    18162.59    501.82 o
  -4   4   6     2175.72     2211.20    120.92 o
  -3   4   6    14775.18    15141.52    330.30 o
  -2   4   6    11956.67    11827.92    270.25 o
  -1   4   6      811.38      815.28     63.86 o
   0   4   6    21995.03    22262.45    534.83 o
   1   4   6     2053.45     2138.18     97.02 o
   2   4   6    12369.45    12882.54    284.66 o
   3   4   6     5475.40     5082.62    117.60 o
   4   4   6     7719.08     7130.62    146.60 o
   5   4   6     5805.96     5803.51    129.29 o
   6   4   6     1706.44     1553.13     90.09 o
   7   4   6     6811.97     7019.27    201.17 o
   8   4   6       57.15       80.67     52.21 o
   9   4   6     5836.00     5681.44    261.01 o
  10   4   6     2635.41     2509.40    128.39 o
  11   4   6     4819.94     4927.77    175.64 o
  12   4   6     4191.55     4131.62    172.97 o
  13   4   6      607.42      462.35    124.50 o
  14   4   6     3542.95     3394.83    486.17 o
  15   4   6      238.13      236.42    134.88 o
 -17   5   6      476.19      396.72    123.96 o
 -16   5   6      973.31     1226.87    149.99 o
 -15   5   6     2481.67     2619.11    274.34 o
 -14   5   6      239.47      232.86     85.82 o
 -13   5   6     4695.91     4719.52    173.38 o
 -12   5   6      228.13      225.05     65.51 o
 -11   5   6     5469.87     5442.51    181.23 o
 -10   5   6     3139.00     2741.74    107.22 o
  -9   5   6      444.75      453.87     50.84 o
  -8   5   6     4012.57     4025.31    116.89 o
  -7   5   6     1072.24     1007.21     54.80 o
  -6   5   6     7789.92     7888.54    136.43 o
  -5   5   6       27.40       93.71     32.81 o
  -4   5   6    10377.53     9968.39    216.08 o
  -3   5   6     3979.60     4008.31    157.84 o
  -2   5   6     2580.75     2709.58    112.61 o
  -1   5   6     3290.81     3411.48    125.11 o
   0   5   6      697.46      817.33     68.82 o
   1   5   6     7836.77     8400.84    213.18 o
   2   5   6     3691.95     3544.15    124.54 o
   3   5   6     5910.38     5882.91    170.01 o
   4   5   6     5219.71     5400.71    143.50 o
   5   5   6      303.17      290.35     44.65 o
   6   5   6     2743.93     2772.72    102.01 o
   7   5   6      307.01      301.54     61.98 o
   8   5   6     7123.78     6872.19    209.61 o
   9   5   6      757.40      858.11     92.88 o
  10   5   6     3004.72     2594.04    234.52 o
  11   5   6     2014.83     1904.94    139.28 o
  12   5   6      329.61      197.08     89.30 o
  13   5   6     1183.92     1032.02    133.96 o
  14   5   6       18.59       91.53    111.56 o
 -15   6   6      515.74      477.25    121.87 o
 -14   6   6     1264.49     1013.45    313.24 o
 -13   6   6      241.41      151.52    113.30 o
 -12   6   6     1566.02     1414.22    169.62 o
 -11   6   6     1054.72      899.94     94.09 o
 -10   6   6     1194.62     1103.79     75.69 o
  -9   6   6     1889.89     1773.11     88.15 o
  -8   6   6      879.82      848.18     62.41 o
  -7   6   6     1352.06     1416.55     93.69 o
  -6   6   6       44.10       47.92     33.29 o
  -5   6   6     2631.30     2558.07     88.43 o
  -4   6   6       52.58       71.14     41.62 o
  -3   6   6     1514.75     1442.31     95.66 o
  -2   6   6      976.17     1011.12    106.26 o
  -1   6   6      860.97      915.28     78.99 o
   0   6   6     3842.25     3763.78    140.41 o
   1   6   6      123.56       63.41     45.71 o
   2   6   6     3027.32     3156.55    148.70 o
   3   6   6      225.22      152.78     57.19 o
   4   6   6      335.61      304.60     66.74 o
   5   6   6     3124.19     3020.56    152.33 o
   6   6   6       44.03       57.68     42.65 o
   7   6   6     2784.52     2573.18    128.52 o
   8   6   6      285.58      289.66     69.71 o
   9   6   6     1837.11     1776.02    277.07 o
  10   6   6      654.80      653.71    129.53 o
  11   6   6      388.44      184.13    108.21 o
  12   6   6     1321.41     1667.56    206.37 o
 -12   7   6      118.99      119.29     77.49 o
 -11   7   6      325.53      224.41     61.66 o
 -10   7   6        6.52        1.73     50.22 o
  -9   7   6      851.63      715.61     95.03 o
  -8   7   6      961.98      952.84     73.26 o
  -7   7   6      128.65      162.83     46.96 o
  -6   7   6      694.00      670.03     58.72 o
  -5   7   6      644.11      683.09     56.31 o
  -4   7   6       22.68       37.98     54.29 o
  -3   7   6      415.91      553.01     76.68 o
  -2   7   6      199.56      116.97     61.42 o
  -1   7   6      648.88      651.97    109.45 o
   0   7   6      214.92      203.05     85.06 o
   1   7   6      411.42      435.87     89.66 o
   2   7   6       60.50       34.98     64.85 o
   3   7   6      637.59      678.69    105.30 o
   4   7   6      135.94       29.74     78.50 o
   5   7   6        8.66       56.69     84.14 o
   6   7   6      757.28      874.75    115.29 o
   7   7   6      635.49      613.29     76.07 o
   8   7   6      117.17       36.41     86.98 o
   9   7   6       12.32      -56.60     99.83 o
  -9   8   6      107.30       89.13     56.68 o
  -8   8   6        1.06      -10.49     49.91 o
  -7   8   6       14.99      -33.78     47.06 o
  -6   8   6       60.92      110.18     85.14 o
  -5   8   6       26.87      -40.26     46.32 o
  -4   8   6      185.18      147.30     57.36 o
  -3   8   6      120.89      131.67     96.03 o
  -2   8   6       38.93        9.71    169.95 o
  -1   8   6       34.59       41.32     86.03 o
   0   8   6       42.16       15.80     75.67 o
   1   8   6      140.06      159.45     68.01 o
   2   8   6       61.73       11.77     60.74 o
   3   8   6        0.47      -60.35    102.12 o
   4   8   6        0.95      -60.29     55.51 o
   5   8   6       48.48      -16.51     58.39 o
   6   8   6       53.62       63.00     67.35 o
 -20   1   7      204.46      266.65    111.05 o
 -19   1   7      234.75      278.39    106.88 o
 -18   1   7       27.95       53.78     81.35 o
 -17   1   7      336.62      244.05     76.96 o
 -16   1   7       12.25       13.39     64.88 o
 -15   1   7     1262.11     1489.97    107.93 o
 -14   1   7        7.83       51.53     42.51 o
 -13   1   7      216.23      170.78     41.24 o
 -12   1   7       94.76      182.34     46.75 o
 -11   1   7      995.30     1125.39     63.88 o
 -10   1   7      375.83      435.74     40.41 o
  -9   1   7      155.14      149.07     27.02 o
  -8   1   7     4110.57     4024.10     72.80 o
  -7   1   7      983.04     1157.99     37.22 o
  -6   1   7      558.94      615.78     26.46 o
  -5   1   7     2217.79     2199.96     51.46 o
  -4   1   7      754.58      755.92     33.50 o
  -3   1   7     4583.55     4692.82     75.94 o
  -2   1   7        6.61      -21.11     12.21 o
  -1   1   7     3651.87     3857.89     72.68 o
   0   1   7        3.22       11.99     16.94 o
   1   1   7      331.09      365.50     24.17 o
   2   1   7       63.87       57.63     16.33 o
   3   1   7     1408.45     1558.15     43.78 o
   4   1   7      751.90      658.16     43.89 o
   5   1   7       64.69       56.26     30.30 o
   6   1   7      696.45      669.40     50.42 o
   7   1   7       75.64       44.99     36.87 o
   8   1   7      442.43      426.29     50.32 o
   9   1   7      413.91      334.62     60.16 o
  10   1   7      343.73      249.82     62.00 o
  11   1   7     2287.01     2282.47    251.02 o
  12   1   7       20.87      -60.71     72.42 o
  13   1   7       41.62       50.05     82.35 o
  14   1   7        5.39      -90.72    106.14 o
  15   1   7      244.39      159.55    123.63 o
  16   1   7      105.38      309.52    136.01 o
 -19   2   7      657.83      906.09    144.32 o
 -18   2   7     1165.26     1313.48    134.89 o
 -17   2   7      193.72       90.49     74.74 o
 -16   2   7     3657.49     3757.25    170.68 o
 -15   2   7      112.66      120.05     66.32 o
 -14   2   7     1325.73     1314.23    112.64 o
 -13   2   7      509.50      471.49     60.95 o
 -12   2   7      756.51      669.37     63.59 o
 -11   2   7      143.15      182.05     46.37 o
 -10   2   7       14.42       29.62     31.01 o
  -9   2   7     7648.60     7711.86    131.64 o
  -8   2   7       14.48       27.88     21.52 o
  -7   2   7     5809.94     6248.87     95.18 o
  -6   2   7     2441.53     2386.84     51.29 o
  -5   2   7     8729.77     8895.97    123.95 o
  -4   2   7     1763.26     1588.82     40.16 o
  -3   2   7      355.63      298.56     20.25 o
  -2   2   7     6186.85     6056.43    120.72 o
  -1   2   7      404.91      402.20     26.26 o
   0   2   7     3728.98     3819.02     78.01 o
   1   2   7     3638.30     3702.25     71.13 o
   2   2   7     5263.92     5009.38     99.23 o
   3   2   7     2974.47     3226.52    104.73 o
   4   2   7       16.68       22.44     22.33 o
   5   2   7     6103.95     5998.32    108.81 o
   6   2   7      983.13      970.79     52.93 o
   7   2   7     2795.80     2711.35     87.80 o
   8   2   7     2162.60     2394.05    107.61 o
   9   2   7     1611.02     1655.34    100.30 o
  10   2   7     2871.72     2536.31    124.85 o
  11   2   7      196.45      129.62     74.34 o
  12   2   7     1261.59     1245.42    196.55 o
  13   2   7       18.95      -49.63     95.83 o
  14   2   7      980.76     1036.64    157.46 o
  15   2   7      248.78       40.14    121.50 o
  16   2   7      648.66      509.41    204.50 o
 -19   3   7      493.17      299.19    108.57 o
 -18   3   7     1553.08     1631.60    211.23 o
 -17   3   7     3427.94     3655.32    294.59 o
 -16   3   7      120.10      111.82     79.26 o
 -15   3   7     4978.53     4997.41    226.98 o
 -14   3   7      127.82      176.82     63.90 o
 -13   3   7     3890.01     3699.05    152.27 o
 -12   3   7     2390.59     2265.95    103.80 o
 -11   3   7     1802.99     1608.74     84.10 o
 -10   3   7     8014.33     8045.46    232.59 o
  -9   3   7       75.46      105.60     33.82 o
  -8   3   7     9458.53     9415.69    192.82 o
  -7   3   7      737.35      814.06     53.77 o
  -6   3   7     9806.79     9823.94    147.63 o
  -5   3   7     3125.39     3441.76     67.88 o
  -4   3   7     4373.88     4706.44     95.11 o
  -3   3   7     6641.52     6306.12    127.12 o
  -2   3   7      277.14      267.33     65.56 o
  -1   3   7    10565.70    10201.98    235.50 o
   0   3   7     1326.57     1424.80     62.58 o
   1   3   7    14988.75    15333.87    237.67 o
   2   3   7     7334.69     7182.76    129.95 o
   3   3   7     2333.61     2165.82     61.29 o
   4   3   7     7113.69     7054.94    137.10 o
   5   3   7       14.59       12.07     31.08 o
   6   3   7     5571.97     5801.47    158.56 o
   7   3   7      783.22      760.55     70.14 o
   8   3   7     5064.27     4605.49    181.76 o
   9   3   7     1676.97     1763.13    117.86 o
  10   3   7     1191.56      970.54     96.85 o
  11   3   7     3388.94     3065.10    164.54 o
  12   3   7        1.42       74.32     95.95 o
  13   3   7     3929.43     3452.45    231.84 o
  14   3   7      517.09      607.35    192.37 o
  15   3   7     1745.03     1506.55    267.44 o
 -18   4   7     2263.40     2467.12    178.96 o
 -17   4   7      953.45      958.42    150.92 o
 -16   4   7     5984.39     6062.93    241.82 o
 -15   4   7        9.52      -78.77     72.85 o
 -14   4   7     8811.99     9124.95    319.11 o
 -13   4   7     2632.08     2653.46    132.76 o
 -12   4   7     2687.32     2706.87    130.51 o
 -11   4   7     9038.07     8760.61    222.53 o
 -10   4   7     3534.29     3532.06    201.09 o
  -9   4   7     7617.16     7528.59    168.64 o
  -8   4   7       92.45       62.57     30.76 o
  -7   4   7    12857.16    12992.60    220.86 o
  -6   4   7     4670.16     4560.17     95.25 o
  -5   4   7     2576.23     2380.51     99.63 o
  -4   4   7    10554.99    10691.25    221.44 o
  -3   4   7     3307.72     3246.96    143.78 o
  -2   4   7    13347.00    13921.79    312.74 o
  -1   4   7      130.32       94.15     51.28 o
   0   4   7    23058.27    23233.92    468.42 o
   1   4   7     4652.92     4494.13    269.50 o
   2   4   7     6300.41     5933.62    163.96 o
   3   4   7     7026.74     7254.61    219.49 o
   4   4   7     1502.30     1466.88     68.85 o
   5   4   7     6799.89     6860.67    189.17 o
   6   4   7     2168.51     2112.02    112.05 o
   7   4   7    11605.10    10756.37    479.83 o
   8   4   7     1981.86     2054.94    125.84 o
   9   4   7     3549.77     3528.68    171.64 o
  10   4   7     3982.20     4390.40    232.54 o
  11   4   7     1232.49     1327.51    108.41 o
  12   4   7     4895.00     4800.48    226.99 o
  13   4   7       99.00      195.24    103.43 o
  14   4   7     3076.24     3250.64    362.35 o
 -16   5   7      492.56      445.38    106.55 o
 -15   5   7     6903.68     6713.21    354.21 o
 -14   5   7      741.94      648.03     91.43 o
 -13   5   7     6716.30     6820.29    255.85 o
 -12   5   7     6160.39     6300.22    192.43 o
 -11   5   7     3777.69     3519.40    145.19 o
 -10   5   7    12809.08    12548.80    301.66 o
  -9   5   7     1436.51     1334.62     87.71 o
  -8   5   7     9951.55     9446.67    252.21 o
  -7   5   7      673.50      690.15     52.42 o
  -6   5   7     6509.78     6370.81    130.61 o
  -5   5   7     7053.62     7039.78    172.91 o
  -4   5   7     4669.09     4713.07    133.46 o
  -3   5   7    12660.55    12980.76    305.97 o
  -2   5   7     1736.28     1696.23     98.39 o
  -1   5   7    16486.36    16517.34    368.76 o
   0   5   7     1664.41     1757.65     97.28 o
   1   5   7    16606.97    16934.26    369.08 o
   2   5   7     9799.70     9537.36    404.59 o
   3   5   7     4502.15     4825.52    389.85 o
   4   5   7    14355.82    13546.30    421.22 o
   5   5   7        6.48      -32.38     55.82 o
   6   5   7    12370.73    11412.92    313.00 o
   7   5   7     1963.56     1767.84    114.18 o
   8   5   7     7288.81     7380.44    224.97 o
   9   5   7     4296.08     4476.16    182.88 o
  10   5   7     2163.30     2290.82    208.56 o
  11   5   7     4229.80     4842.33    235.84 o
  12   5   7        8.78      -66.05    105.89 o
  13   5   7     4866.38     4900.27    653.11 o
 -14   6   7     5742.04     5728.09    261.91 o
 -13   6   7     1085.54     1058.40    111.11 o
 -12   6   7     6427.88     5803.13    208.97 o
 -11   6   7     8014.01     7813.56    215.89 o
 -10   6   7     3001.21     2789.25    125.78 o
  -9   6   7    15323.64    14843.67    284.75 o
  -8   6   7        6.72       -1.94     37.52 o
  -7   6   7    11394.94    11428.62    261.42 o
  -6   6   7     3096.23     3019.08    114.19 o
  -5   6   7    11078.56    11445.72    285.89 o
  -4   6   7    15065.85    15241.32    352.10 o
  -3   6   7     1721.85     1927.96    145.10 o
  -2   6   7    13834.82    14021.94    393.74 o
  -1   6   7      989.68     1044.03    172.79 o
   0   6   7     7865.20     8628.51    355.99 o
   1   6   7     3953.77     3863.68    167.01 o
   2   6   7     8376.71     8288.33    315.33 o
   3   6   7    10728.49    10769.43    429.50 o
   4   6   7     1925.07     1853.04    129.83 o
   5   6   7    13108.32    12149.83    290.50 o
   6   6   7        5.34       55.08     43.39 o
   7   6   7    10773.07    10352.20    271.64 o
   8   6   7     2115.64     2079.33    126.91 o
   9   6   7     5023.95     4876.34    240.90 o
  10   6   7     6031.93     5740.55    245.22 o
  11   6   7      140.68      393.31    131.84 o
 -12   7   7     3239.83     3204.08    170.90 o
 -11   7   7     4021.37     3899.82    152.90 o
 -10   7   7     8200.50     7964.07    318.42 o
  -9   7   7      317.74      337.61     58.93 o
  -8   7   7    13575.35    13254.52    282.59 o
  -7   7   7     2092.44     2290.57     98.46 o
  -6   7   7    10678.76    10276.91    254.69 o
  -5   7   7     6964.12     6880.52    240.60 o
  -4   7   7     4670.75     4785.02    194.87 o
  -3   7   7    12382.27    11849.70    432.93 o
  -2   7   7      272.07      262.47    156.23 o
  -1   7   7    14044.29    13733.96    480.60 o
   0   7   7     1669.44     1807.40    179.10 o
   1   7   7     6888.99     6796.09    289.24 o
   2   7   7     6379.03     6166.33    273.40 o
   3   7   7     3536.12     3694.31    215.83 o
   4   7   7     8507.72     8715.50    345.70 o
   5   7   7      232.67      135.93     81.49 o
   6   7   7     9658.51     9256.62    278.88 o
   7   7   7      735.11      700.97     79.74 o
   8   7   7     5684.41     5786.21    275.86 o
  -8   8   7        6.37      -25.83     57.42 o
  -7   8   7     9682.37     9473.81    256.64 o
  -6   8   7     3173.04     3044.96    137.89 o
  -5   8   7     7863.97     8229.33    315.79 o
  -4   8   7     9691.54     9827.04    316.63 o
  -3   8   7     1916.53     1970.91    220.25 o
  -2   8   7    11836.32    11925.75    451.09 o
  -1   8   7      186.19      280.46    164.62 o
   0   8   7     7725.55     8029.22    273.15 o
   1   8   7     2129.40     2236.63    186.54 o
   2   8   7     4548.76     4916.18    313.23 o
   3   8   7     4973.95     5341.76    270.01 o
   4   8   7     1396.25     1254.56    150.31 o
 -20   0   8     6470.10     6363.89    468.70 o
 -19   0   8      218.07      686.25    175.32 o
 -18   0   8     9590.65     9139.22    546.44 o
 -17   0   8      106.78       98.47    128.24 o
 -16   0   8    14449.63    14526.67    426.94 o
 -15   0   8     1195.73     1080.45    111.88 o
 -14   0   8    10423.98    10381.79    401.36 o
 -13   0   8    13743.73    13329.93    374.04 o
 -12   0   8     3126.38     2950.27    145.28 o
 -11   0   8    17505.34    17336.58    441.46 o
 -10   0   8       95.80       71.96     44.29 o
  -9   0   8    35973.26    36986.72    839.95 o
  -8   0   8     6411.70     5982.68    210.91 o
  -7   0   8     8513.49     8011.18    182.65 o
  -6   0   8    31056.47    30303.89    569.78 o
  -5   0   8     3429.00     3096.89     85.15 o
  -4   0   8    32438.51    32100.43    715.42 o
  -3   0   8      176.05      106.54     38.39 o
  -2   0   8    69340.82    69023.86   1478.24 o
  -1   0   8    21016.12    21523.31    493.41 o
   0   0   8    23595.49    22812.46    522.58 o
   1   0   8    38880.75    40154.54    736.54 o
   2   0   8    10803.23    10621.28    239.33 o
   3   0   8    18388.92    18458.10    443.97 o
   4   0   8     4031.12     3747.96    186.49 o
   5   0   8    30729.20    29644.31    682.51 o
   6   0   8    12550.99    12538.62    336.11 o
   7   0   8     3539.12     3766.57    177.16 o
   8   0   8    14276.72    14839.33    425.87 o
   9   0   8     2964.83     3066.27    319.14 o
  10   0   8    12658.70    12040.35    893.20 o
  11   0   8      182.76      216.00    134.89 o
  12   0   8    10168.78    10097.29   1141.65 o
  13   0   8     4198.79     3813.87    478.61 o
  14   0   8     1642.15     1121.61    189.69 o
  15   0   8     5686.14     6378.91    539.58 o
  16   0   8      248.62      260.64    260.64 o
 -19   1   8     7351.45     7593.96    398.12 o
 -18   1   8      398.46      460.46    111.22 o
 -17   1   8    11605.82    11208.50    345.32 o
 -16   1   8      187.63      217.68     72.28 o
 -15   1   8    12851.42    12631.89    407.03 o
 -14   1   8     7788.28     7705.87    213.25 o
 -13   1   8     6892.02     7535.39    203.53 o
 -12   1   8    23581.11    23297.59    507.21 o
 -11   1   8      136.62      174.61     48.54 o
 -10   1   8    22429.70    21418.03    413.94 o
  -9   1   8     3117.68     3444.41    100.37 o
  -8   1   8    19572.27    19292.68    304.32 o
  -7   1   8    15612.42    15552.24    227.74 o
  -6   1   8    16334.19    16025.82    274.76 o
  -5   1   8    30232.41    29946.15    441.54 o
  -4   1   8       39.71       47.36     22.37 o
  -3   1   8    39442.61    38049.14    548.79 o
  -2   1   8     9572.17     9905.58    186.43 o
  -1   1   8    33217.66    33299.70    483.59 o
   0   1   8    22292.17    22630.73    339.90 o
   1   1   8    12498.62    12685.88    205.45 o
   2   1   8    35823.34    35468.87    476.23 o
   3   1   8        2.86       44.96     20.64 o
   4   1   8    25387.84    25738.19    392.39 o
   5   1   8     2884.16     2966.56    117.47 o
   6   1   8     9720.15     9877.20    198.12 o
   7   1   8     9670.79     9557.92    207.22 o
   8   1   8     5385.42     5217.14    141.06 o
   9   1   8    16240.39    16527.15    523.73 o
  10   1   8      170.86      121.38     59.86 o
  11   1   8    15605.29    15649.00    679.23 o
  12   1   8     1849.46     1606.82    164.17 o
  13   1   8     5150.03     4995.16    278.33 o
  14   1   8     6681.75     6468.27    309.25 o
  15   1   8     1049.06     1071.66    166.68 o
 -19   2   8     1854.84     1851.94    158.97 o
 -18   2   8     8622.41     8697.73    296.61 o
 -17   2   8        1.28       88.37     82.85 o
 -16   2   8     9369.58     9625.08    299.21 o
 -15   2   8     3893.29     3827.76    166.48 o
 -14   2   8     5383.14     5429.28    159.35 o
 -13   2   8     9407.69     9708.21    219.15 o
 -12   2   8     2816.57     2694.98    110.08 o
 -11   2   8    23424.22    23585.74    414.36 o
 -10   2   8        3.14       -5.49     36.55 o
  -9   2   8    20182.54    19894.49    276.01 o
  -8   2   8     7188.58     7523.65    118.20 o
  -7   2   8    21997.99    21184.73    256.95 o
  -6   2   8    28143.85    28141.51    364.40 o
  -5   2   8     5965.34     5708.50     90.37 o
  -4   2   8    39364.14    39342.93    519.11 o
  -3   2   8     2104.66     2454.95     94.12 o
  -2   2   8     8218.75     8083.69    127.22 o
  -1   2   8     9725.75     9322.64    142.67 o
   0   2   8    12938.06    12609.86    184.69 o
   1   2   8    16679.83    16835.22    244.00 o
   2   2   8     3300.85     3459.39     82.00 o
   3   2   8    31992.01    31843.76    467.94 o
   4   2   8      237.46      289.25     31.54 o
   5   2   8    17545.02    16998.05    244.55 o
   6   2   8     7348.34     7807.04    195.39 o
   7   2   8    11019.04    11370.37    328.97 o
   8   2   8    12859.76    13478.86    293.67 o
   9   2   8       33.21      111.17     64.52 o
  10   2   8    14748.04    15032.79    565.85 o
  11   2   8      431.46      350.40    106.47 o
  12   2   8     8538.16     8888.05    423.15 o
  13   2   8     2557.04     2452.36    203.82 o
  14   2   8     3111.20     2954.82    239.11 o
  15   2   8     5798.02     5079.44    460.32 o
 -18   3   8      291.36      186.23     97.58 o
 -17   3   8     7213.46     7382.95    276.01 o
 -16   3   8      716.50      477.29     98.87 o
 -15   3   8     5795.85     5420.72    284.41 o
 -14   3   8     7464.86     7384.65    212.51 o
 -13   3   8     3892.76     3944.30    155.61 o
 -12   3   8    10630.54    11066.97    262.79 o
 -11   3   8     1155.67     1154.27    106.13 o
 -10   3   8     9881.18     9777.77    284.57 o
  -9   3   8     1767.19     1670.84    123.76 o
  -8   3   8    17421.52    17255.28    258.46 o
  -7   3   8    11586.56    11809.80    156.38 o
  -6   3   8     9931.61     9917.39    142.11 o
  -5   3   8    20680.29    19734.45    249.02 o
  -4   3   8      598.95      518.50     28.83 o
  -3   3   8    23111.17    22946.99    377.27 o
  -2   3   8     2062.77     2218.30     93.95 o
  -1   3   8    14362.58    15119.72    283.64 o
   0   3   8     7459.16     7721.16    150.20 o
   1   3   8     2089.41     2085.60     62.21 o
   2   3   8    12891.59    12945.44    211.18 o
   3   3   8      206.03      250.26     33.61 o
   4   3   8    24447.39    23917.39    397.25 o
   5   3   8     3628.92     3736.03    167.02 o
   6   3   8    13970.54    14145.93    331.39 o
   7   3   8     7557.78     7564.04    197.22 o
   8   3   8     1135.00     1216.44     91.09 o
   9   3   8    12330.97    12366.60    374.86 o
  10   3   8        5.64       37.64     65.13 o
  11   3   8     7684.64     7879.63    314.20 o
  12   3   8     1638.77     1579.70    239.77 o
  13   3   8     3877.85     3760.55    248.99 o
  14   3   8     2694.96     2487.24    218.36 o
 -17   4   8       23.84       65.25     91.57 o
 -16   4   8     4288.59     4298.74    300.09 o
 -15   4   8     1049.11     1142.08    122.07 o
 -14   4   8     5626.69     5547.84    186.05 o
 -13   4   8     5060.26     4974.61    172.80 o
 -12   4   8     1516.07     1331.63     97.34 o
 -11   4   8    11575.54    11937.32    277.20 o
 -10   4   8       14.77      -17.70     47.53 o
  -9   4   8     9811.35     9856.06    232.93 o
  -8   4   8     4615.22     4623.76    123.06 o
  -7   4   8     5395.08     5451.83    131.22 o
  -6   4   8    10155.33    10236.75    182.77 o
  -5   4   8      549.58      653.93     41.30 o
  -4   4   8    10656.60    10572.09    222.54 o
  -3   4   8       49.00      -16.76     38.07 o
  -2   4   8     9435.79     9747.86    363.21 o
  -1   4   8     3043.92     3429.00    192.33 o
   0   4   8     6448.93     6701.90    207.19 o
   1   4   8     6378.23     6633.19    218.73 o
   2   4   8      370.84      239.15     64.73 o
   3   4   8    11818.68    12499.08    341.34 o
   4   4   8      911.84      909.04     60.75 o
   5   4   8    12280.87    11732.85    285.18 o
   6   4   8     3437.80     3467.23    239.25 o
   7   4   8     6352.84     6584.22    309.11 o
   8   4   8     4489.13     4343.36    204.82 o
   9   4   8      136.32       42.58     68.10 o
  10   4   8     6311.02     6254.10    291.95 o
  11   4   8     1117.40     1224.27    118.16 o
  12   4   8     3534.75     3166.70    194.99 o
  13   4   8     1196.60     1187.33    144.23 o
 -16   5   8       67.51        9.05     92.97 o
 -15   5   8     2144.51     2114.81    189.64 o
 -14   5   8     1234.68     1112.18    103.96 o
 -13   5   8     1402.75     1412.71    109.32 o
 -12   5   8     4616.73     4583.63    168.98 o
 -11   5   8      326.74      191.25     64.55 o
 -10   5   8     7433.35     7220.51    198.20 o
  -9   5   8     1250.20     1128.64     72.36 o
  -8   5   8     2215.27     2245.81     94.07 o
  -7   5   8     2213.07     2003.06    111.68 o
  -6   5   8      528.31      490.86     53.39 o
  -5   5   8     1756.09     1902.91    127.35 o
  -4   5   8      335.35      310.05     54.42 o
  -3   5   8     7129.91     7281.21    243.83 o
  -2   5   8     1009.87      981.16    130.21 o
  -1   5   8     9285.52     9712.93    472.51 o
   0   5   8     5145.99     4930.98    181.48 o
   1   5   8      917.19     1002.16     91.79 o
   2   5   8     7675.08     7385.73    237.03 o
   3   5   8        6.42      -21.50     44.52 o
   4   5   8     5083.54     5058.56    151.66 o
   5   5   8      383.65      268.60     62.00 o
   6   5   8     3166.16     2792.67    134.41 o
   7   5   8     2085.30     1876.71    119.77 o
   8   5   8      489.65      486.81     91.52 o
   9   5   8     2480.23     2393.63    142.78 o
  10   5   8      102.54       86.76     80.14 o
  11   5   8     1960.49     2045.80    146.43 o
  12   5   8      636.98      557.51    136.52 o
 -14   6   8      369.55      368.28    108.94 o
 -13   6   8     1008.32      881.34    108.70 o
 -12   6   8       96.91      -28.88     81.84 o
 -11   6   8     1561.64     1345.40    154.05 o
 -10   6   8        2.22        9.83     46.13 o
  -9   6   8     1699.26     1548.25     85.92 o
  -8   6   8       79.62       54.23     39.58 o
  -7   6   8      147.88      164.20     41.42 o
  -6   6   8     1470.89     1724.91    109.57 o
  -5   6   8      146.03      126.00     52.07 o
  -4   6   8     2805.64     2717.88    132.93 o
  -3   6   8      103.68      125.26    146.64 o
  -2   6   8     4051.79     3873.72    256.36 o
  -1   6   8     1235.49     1111.00    269.03 o
   0   6   8     2046.13     2055.57    134.08 o
   1   6   8     4380.16     4427.27    182.49 o
   2   6   8      725.98      606.64     81.46 o
   3   6   8     1340.54     1063.07    121.63 o
   4   6   8      231.28      330.99     92.75 o
   5   6   8     1122.91     1107.32     83.82 o
   6   6   8      973.17      957.01    110.60 o
   7   6   8      115.57       47.91     83.38 o
   8   6   8     1852.77     1672.78    122.85 o
   9   6   8       20.93       64.55     79.12 o
  10   6   8      610.73      477.52    109.88 o
 -11   7   8        2.14      -64.93     52.76 o
 -10   7   8      231.65      253.30     68.41 o
  -9   7   8        1.99      -42.68     45.76 o
  -8   7   8      348.41      316.91     90.70 o
  -7   7   8      356.45      310.48     59.55 o
  -6   7   8      114.77      171.46     66.74 o
  -5   7   8      627.89      501.48     80.77 o
  -4   7   8       20.89      101.57     63.92 o
  -3   7   8      848.97      832.65    128.91 o
  -2   7   8       36.58      118.39     87.60 o
  -1   7   8      403.34      297.21     84.28 o
   0   7   8      163.29       89.78    117.37 o
   1   7   8       56.66       56.68     68.03 o
   2   7   8      180.69       96.15     91.45 o
   3   7   8        5.05       23.00     69.24 o
   4   7   8      127.72       32.39     87.64 o
   5   7   8       43.41      108.40     81.12 o
   6   7   8       19.29      107.23     64.20 o
   7   7   8      702.82      834.78    128.36 o
  -7   8   8      117.29      191.84     61.84 o
  -6   8   8        2.61      -57.77     48.10 o
  -5   8   8       98.54      185.60     76.92 o
  -4   8   8       20.15      -74.63     63.09 o
  -3   8   8       44.19       78.80     68.11 o
  -2   8   8       91.16      207.30    160.04 o
  -1   8   8        4.79      -15.00     76.85 o
   0   8   8       37.95      -19.59     73.33 o
   1   8   8        0.12      -56.40     73.56 o
   2   8   8       39.66        7.62     77.75 o
 -19   1   9      422.29      467.87    145.70 o
 -18   1   9       39.21       62.74    117.50 o
 -17   1   9      237.41      254.78     81.02 o
 -16   1   9      220.57      155.65     70.73 o
 -15   1   9     1794.26     1621.18    111.72 o
 -14   1   9     2917.22     2641.32    130.80 o
 -13   1   9      855.25      878.01     81.19 o
 -12   1   9      502.72      506.53     66.36 o
 -11   1   9      109.50       51.51     45.79 o
 -10   1   9      221.48      269.80     49.14 o
  -9   1   9      390.32      446.23     42.66 o
  -8   1   9      514.25      464.91     44.70 o
  -7   1   9     4425.78     4260.80    106.87 o
  -6   1   9      102.46      110.53     31.09 o
  -5   1   9      423.63      371.89     33.46 o
  -4   1   9       97.08      118.77     25.57 o
  -3   1   9      935.13      922.08     43.82 o
  -2   1   9     1111.16     1074.83     45.99 o
  -1   1   9      236.49      296.02     30.16 o
   0   1   9     2089.25     2077.56     63.54 o
   1   1   9      593.87      595.46     38.70 o
   2   1   9      246.28      255.93     32.65 o
   3   1   9      137.47       88.61     30.50 o
   4   1   9     4240.64     4197.08    101.67 o
   5   1   9       72.61       86.44     33.46 o
   6   1   9     2402.75     2379.84     93.05 o
   7   1   9     1753.15     1748.05     85.22 o
   8   1   9       49.03       88.94     66.56 o
   9   1   9       49.38       61.59     57.48 o
  10   1   9      765.76      660.83    125.90 o
  11   1   9      101.47      147.34     99.30 o
  12   1   9      519.64      349.77    120.43 o
  13   1   9       95.14       60.40    117.43 o
  14   1   9      218.26      208.11    130.41 o
  15   1   9       19.70      -96.26    251.50 o
 -19   2   9       19.28      -50.38    122.89 o
 -18   2   9     1076.68      981.54    126.69 o
 -17   2   9      534.50      364.56     99.84 o
 -16   2   9      547.35      452.25    138.69 o
 -15   2   9     1075.85     1149.57    114.93 o
 -14   2   9     1879.76     1613.00    141.57 o
 -13   2   9     4535.73     4731.44    145.13 o
 -12   2   9      625.37      600.36     63.04 o
 -11   2   9     2875.02     2864.13    109.94 o
 -10   2   9     2184.54     2234.27     94.23 o
  -9   2   9       59.62       78.30     32.08 o
  -8   2   9     2558.11     2480.88     78.84 o
  -7   2   9       74.55       70.90     25.57 o
  -6   2   9     4013.95     3939.28     86.59 o
  -5   2   9       25.19       33.89     21.75 o
  -4   2   9     5032.06     5245.21     96.20 o
  -3   2   9     2729.94     2853.74     64.78 o
  -2   2   9     1302.82     1302.50     46.60 o
  -1   2   9     3896.00     3887.14     76.63 o
   0   2   9       25.28      -15.85     23.26 o
   1   2   9     8089.68     7785.76    154.60 o
   2   2   9       24.91       16.62     29.27 o
   3   2   9     5254.17     5042.61    120.34 o
   4   2   9      948.09      996.02     55.56 o
   5   2   9     5203.53     5257.32    128.35 o
   6   2   9      870.13      829.02     61.11 o
   7   2   9       22.30       61.75     52.40 o
   8   2   9     1871.98     1888.49    108.60 o
   9   2   9      832.60      767.50     93.20 o
  10   2   9      640.11      590.84     95.21 o
  11   2   9     1126.22     1180.42    189.54 o
  12   2   9      395.69      201.08    119.08 o
  13   2   9      829.32      623.71    143.58 o
  14   2   9       49.14      186.10    131.86 o
 -18   3   9      147.70      192.56    100.26 o
 -17   3   9     2479.41     2456.10    170.12 o
 -16   3   9     2138.79     2071.62    153.30 o
 -15   3   9      677.95      540.16     97.37 o
 -14   3   9     4465.63     4735.17    171.77 o
 -13   3   9       71.47       87.36     59.62 o
 -12   3   9     5834.90     5869.17    177.39 o
 -11   3   9      935.50      898.00     78.93 o
 -10   3   9     6108.36     6414.87    175.31 o
  -9   3   9     4950.92     5119.67    173.28 o
  -8   3   9     1207.62     1362.61     69.08 o
  -7   3   9     6925.68     7126.51    152.57 o
  -6   3   9        4.01       24.78     21.66 o
  -5   3   9     7136.75     7153.99    109.88 o
  -4   3   9     1820.21     1919.25     57.71 o
  -3   3   9     5980.11     6036.55    117.50 o
  -2   3   9     2966.23     2937.37     73.71 o
  -1   3   9     1846.37     1752.49     76.69 o
   0   3   9     6111.66     5964.49    116.72 o
   1   3   9      124.09       92.44     23.37 o
   2   3   9     9787.99    10418.14    181.41 o
   3   3   9     1166.07     1101.56     74.14 o
   4   3   9     6711.47     6774.03    187.59 o
   5   3   9     2422.34     2466.10    117.23 o
   6   3   9      988.07      885.79     83.30 o
   7   3   9     5935.71     6082.21    195.15 o
   8   3   9      354.68      274.88     68.93 o
   9   3   9     4620.84     4646.67    168.31 o
  10   3   9     1240.63     1341.00    107.53 o
  11   3   9     2065.38     1807.58    151.94 o
  12   3   9     1157.61     1299.67    162.58 o
  13   3   9      949.07      994.81    172.48 o
 -17   4   9     1286.80     1288.74    278.96 o
 -16   4   9     1819.56     2032.55    157.69 o
 -15   4   9     4378.55     4380.87    206.97 o
 -14   4   9      374.20      415.66     78.96 o
 -13   4   9     5597.61     5733.51    185.39 o
 -12   4   9      451.79      565.24     75.46 o
 -11   4   9     8722.29     8959.23    229.86 o
 -10   4   9     4555.25     4711.84    191.64 o
  -9   4   9     7374.42     7501.67    261.99 o
  -8   4   9    10783.53    11195.99    221.23 o
  -7   4   9      601.97      573.56     44.75 o
  -6   4   9     9606.33    10151.67    178.43 o
  -5   4   9      182.19      169.51     37.98 o
  -4   4   9    11045.04    10552.32    292.89 o
  -3   4   9     1928.03     1585.21    293.41 o
  -2   4   9     6231.13     5907.50    355.91 o
  -1   4   9     5693.50     5685.11    188.37 o
   0   4   9     1056.65     1089.26    136.39 o
   1   4   9     6241.70     5968.93    196.05 o
   2   4   9      477.13      465.15     64.04 o
   3   4   9    13157.39    12825.13    256.11 o
   4   4   9     4359.28     4463.50    180.02 o
   5   4   9     1256.06     1313.75    108.24 o
   6   4   9    11361.17    11380.75    421.53 o
   7   4   9       45.28       86.38     63.30 o
   8   4   9     6364.33     5967.73    205.70 o
   9   4   9       19.03       -6.82     69.72 o
  10   4   9     6014.37     6043.60    219.85 o
  11   4   9      781.68      684.41    109.21 o
  12   4   9     1838.97     1699.21    185.46 o
 -16   5   9     3368.29     3191.81    200.88 o
 -15   5   9      969.76     1073.21    150.75 o
 -14   5   9     5683.08     5819.16    302.22 o
 -13   5   9       10.08      -29.20     63.51 o
 -12   5   9     7603.51     8260.77    247.44 o
 -11   5   9     1392.23     1279.13     98.18 o
 -10   5   9     7038.58     7158.21    200.50 o
  -9   5   9     5807.11     5626.21    148.04 o
  -8   5   9     6803.64     6601.89    159.69 o
  -7   5   9     8357.97     8023.49    191.54 o
  -6   5   9      887.79      719.48     62.36 o
  -5   5   9    15836.71    15641.78    355.14 o
  -4   5   9     1990.24     1990.31    133.01 o
  -3   5   9    12626.65    13149.68    477.28 o
  -2   5   9    10847.69    11126.48    424.59 o
  -1   5   9     2606.57     2727.55    140.31 o
   0   5   9    13211.73    13362.21    363.27 o
   1   5   9       76.64      129.56     55.43 o
   2   5   9     9919.55     9377.58    283.31 o
   3   5   9     2083.44     1974.89    126.48 o
   4   5   9     3809.06     3541.15    135.79 o
   5   5   9     6572.18     6834.33    201.55 o
   6   5   9      948.58      970.70     90.72 o
   7   5   9     8529.09     8451.61    246.81 o
   8   5   9        8.76      -44.29     67.83 o
   9   5   9     8652.76     8531.53    305.59 o
  10   5   9      217.23      184.94     89.99 o
  11   5   9     2510.44     2163.93    152.60 o
 -13   6   9     8642.79     8405.13    342.55 o
 -12   6   9      236.82      148.27     70.78 o
 -11   6   9     8438.55     8120.95    331.05 o
 -10   6   9     3775.58     3392.20    127.42 o
  -9   6   9     5525.40     5164.26    181.89 o
  -8   6   9     6287.29     6420.15    159.24 o
  -7   6   9     1767.12     1851.02     93.93 o
  -6   6   9     9952.32     9823.90    263.47 o
  -5   6   9      687.74      750.69     80.99 o
  -4   6   9    10225.53    10016.61    264.72 o
  -3   6   9     6243.94     5752.72    371.15 o
  -2   6   9     8004.93     8505.30    586.07 o
  -1   6   9    12667.64    12797.88    365.11 o
   0   6   9     1028.00      881.61     97.21 o
   1   6   9    16009.17    15413.50    421.08 o
   2   6   9      817.21      647.87     90.90 o
   3   6   9     6543.61     6169.31    227.29 o
   4   6   9     2466.98     2277.49    203.05 o
   5   6   9     4342.20     4219.64    234.08 o
   6   6   9     6078.23     5801.97    193.80 o
   7   6   9      542.96      485.76     85.28 o
   8   6   9     9601.02     9309.42    410.14 o
   9   6   9      303.88      292.06     93.26 o
 -11   7   9      934.34      960.19    105.74 o
 -10   7   9     5259.94     5196.57    167.48 o
  -9   7   9     3960.00     3886.79    161.16 o
  -8   7   9     2552.68     2801.40    134.12 o
  -7   7   9     9374.31     9598.94    310.20 o
  -6   7   9       30.22      119.79     68.12 o
  -5   7   9    11476.11    11091.04    335.66 o
  -4   7   9     2840.68     3013.62    271.29 o
  -3   7   9     8781.67     8758.23    544.15 o
  -2   7   9     9260.20     9102.36    399.31 o
  -1   7   9     2946.41     2616.57    164.90 o
   0   7   9     9605.40     9234.40    303.42 o
   1   7   9       51.36       -1.24     66.96 o
   2   7   9     8899.61     8330.79    338.33 o
   3   7   9     1494.73     1265.64    140.69 o
   4   7   9     7101.10     7074.42    309.05 o
   5   7   9     3896.85     3486.07    254.55 o
   6   7   9     2357.82     1922.60    238.54 o
  -4   8   9     6824.02     6996.65    262.72 o
  -3   8   9     2553.83     2552.95    207.26 o
  -2   8   9     4183.49     4629.25    258.95 o
  -1   8   9     5924.83     5422.28    452.70 o
   0   8   9      892.63      903.84    136.19 o
 -19   0  10     3786.02     4325.77    519.76 o
 -18   0  10     4334.27     4599.67    530.43 o
 -17   0  10     8323.58     8207.78    441.27 o
 -16   0  10     1228.77     1261.46    184.65 o
 -15   0  10    11885.60    12652.92    854.33 o
 -14   0  10       74.05      -93.74     97.87 o
 -13   0  10    12674.98    11813.92    540.34 o
 -12   0  10     6143.07     5860.91    277.63 o
 -11   0  10    12897.78    13005.69    459.58 o
 -10   0  10    11726.77    11527.11    324.30 o
  -9   0  10     4801.28     4728.24    174.42 o
  -8   0  10    24335.67    25055.73    490.42 o
  -7   0  10      966.39     1098.66     71.94 o
  -6   0  10    21974.81    21526.23    511.25 o
  -5   0  10    20583.40    20419.76    497.50 o
  -4   0  10    17414.34    16611.44    406.55 o
  -3   0  10    25522.64    26717.12    613.83 o
  -2   0  10     1434.50     1369.55     95.02 o
  -1   0  10    36837.61    38937.10    869.19 o
   0   0  10     9888.91     9819.63    267.90 o
   1   0  10    34295.36    34471.41    841.90 o
   2   0  10    14188.95    14654.63    302.17 o
   3   0  10     6286.19     6909.22    245.96 o
   4   0  10    15643.07    15512.59    347.19 o
   5   0  10     1130.26     1169.37     83.54 o
   6   0  10    13200.63    13624.67    369.36 o
   7   0  10      350.35      396.69     96.37 o
   8   0  10    13236.91    13634.17    487.73 o
   9   0  10     3854.32     4077.53    250.54 o
  10   0  10     2956.52     3253.53    243.60 o
  11   0  10     7372.89     6959.64    528.91 o
  12   0  10       83.58      176.81    227.11 o
  13   0  10     7545.76     7124.26    577.68 o
  14   0  10      582.51      470.99    272.84 o
 -19   1  10     6740.18     6549.00    431.33 o
 -18   1  10     6668.50     6522.96    326.44 o
 -17   1  10     2447.76     2139.03    154.00 o
 -16   1  10    12689.61    12229.60    345.09 o
 -15   1  10       45.38       -4.05     62.24 o
 -14   1  10    10455.02    11055.60    305.64 o
 -13   1  10     1718.20     1593.13    101.40 o
 -12   1  10    12092.11    12725.28    287.10 o
 -11   1  10     9535.95     9484.35    260.98 o
 -10   1  10     9289.63     9078.19    193.87 o
  -9   1  10    17829.15    17654.03    315.23 o
  -8   1  10       62.85       69.16     34.74 o
  -7   1  10    23762.21    23556.54    394.92 o
  -6   1  10     5837.69     5992.75    180.30 o
  -5   1  10    18024.58    18014.45    309.04 o
  -4   1  10    21767.42    21599.81    359.34 o
  -3   1  10     4971.29     4534.35    101.49 o
  -2   1  10    33993.78    33517.10    495.12 o
  -1   1  10       20.60      -74.48     46.54 o
   0   1  10    28784.03    28603.85    463.52 o
   1   1  10     6764.25     6783.63    144.59 o
   2   1  10    14626.22    14762.61    268.23 o
   3   1  10    13792.82    14171.34    217.34 o
   4   1  10     4420.59     4554.58    118.24 o
   5   1  10    16436.63    17146.40    288.04 o
   6   1  10        3.31       75.48     40.52 o
   7   1  10    17964.98    18818.16    351.16 o
   8   1  10     3724.10     4016.58    178.86 o
   9   1  10     6280.81     6532.15    264.71 o
  10   1  10     8144.17     9295.97    336.47 o
  11   1  10     1114.58     1040.92    146.77 o
  12   1  10     7592.25     7032.56    310.62 o
  13   1  10       52.50      -17.86    155.59 o
  14   1  10     5623.34     4362.35    495.38 o
 -18   2  10     3217.70     2719.18    183.03 o
 -17   2  10     6839.02     7129.07    262.58 o
 -16   2  10     1218.10     1218.40    125.72 o
 -15   2  10    13332.01    13267.62    402.17 o
 -14   2  10      361.03      332.39     84.70 o
 -13   2  10    11506.19    11361.98    307.24 o
 -12   2  10     7029.32     6889.52    216.37 o
 -11   2  10     6715.41     6722.44    247.94 o
 -10   2  10    17750.60    17333.61    398.27 o
  -9   2  10     1360.85     1345.08     71.18 o
  -8   2  10    18171.50    17575.04    341.60 o
  -7   2  10     1090.57     1107.72     65.21 o
  -6   2  10    18684.91    19155.02    330.07 o
  -5   2  10     7340.46     7129.18    149.95 o
  -4   2  10    12644.68    12823.74    208.40 o
  -3   2  10    15940.19    16050.94    284.88 o
  -2   2  10     2252.22     2162.31     63.58 o
  -1   2  10    26110.29    26076.14    426.81 o
   0   2  10      497.60      487.59     44.16 o
   1   2  10    18259.47    18622.57    320.18 o
   2   2  10    10302.41    10427.63    201.46 o
   3   2  10     4868.14     4941.26    134.88 o
   4   2  10    14527.37    14859.88    337.98 o
   5   2  10       14.76      -25.66     73.92 o
   6   2  10    17656.41    18210.34    413.03 o
   7   2  10      531.12      557.46    106.35 o
   8   2  10     8652.51     8823.58    231.65 o
   9   2  10     5477.96     5506.49    209.03 o
  10   2  10     3171.06     3071.94    179.07 o
  11   2  10     9465.04     9836.74    365.76 o
  12   2  10      391.21       82.33    119.32 o
  13   2  10     6601.42     6889.25    558.95 o
 -18   3  10     2016.30     1878.07    161.69 o
 -17   3  10     2264.33     2376.16    168.36 o
 -16   3  10     5364.33     5225.62    267.46 o
 -15   3  10      345.55      293.01     88.45 o
 -14   3  10     9975.76    10308.23    288.07 o
 -13   3  10     2596.53     2502.01    150.06 o
 -12   3  10     6981.86     7041.41    252.62 o
 -11   3  10     5855.67     5786.96    171.72 o
 -10   3  10     2413.96     2288.77    110.65 o
  -9   3  10    19521.85    18991.63    377.10 o
  -8   3  10       23.21       36.56     37.34 o
  -7   3  10    25855.33    26219.85    434.08 o
  -6   3  10     3282.23     3412.21    103.14 o
  -5   3  10    12459.56    12556.58    245.19 o
  -4   3  10     5653.57     5555.52    172.21 o
  -3   3  10     4420.47     4438.53     93.01 o
  -2   3  10    11871.40    12011.82    213.30 o
  -1   3  10       70.64       15.28     54.72 o
   0   3  10    12580.35    12458.15    239.60 o
   1   3  10     2474.51     2405.24     98.64 o
   2   3  10     6511.50     6599.60    158.13 o
   3   3  10    10003.70    10215.23    282.04 o
   4   3  10     1648.37     1548.70    131.12 o
   5   3  10    18306.41    18404.95    434.91 o
   6   3  10       60.12       47.46     59.62 o
   7   3  10     7033.40     6993.47    218.10 o
   8   3  10     2444.51     2771.62    149.52 o
   9   3  10     4130.12     4267.36    183.52 o
  10   3  10     5299.24     5730.17    199.39 o
  11   3  10      545.11      517.96    113.41 o
  12   3  10     6380.21     5811.74    434.51 o
  13   3  10       10.21      -82.21    109.28 o
 -17   4  10     2789.93     2888.05    206.70 o
 -16   4  10      931.26      872.70    122.17 o
 -15   4  10     5252.71     5354.47    225.28 o
 -14   4  10       41.13       44.52     67.95 o
 -13   4  10     6471.09     6537.11    199.86 o
 -12   4  10     3004.40     2915.14    191.82 o
 -11   4  10     3202.32     3350.90    145.35 o
 -10   4  10     9142.52     9333.12    232.66 o
  -9   4  10      148.31      264.63     57.07 o
  -8   4  10     8830.33     8500.93    182.70 o
  -7   4  10     1637.04     1600.35     66.26 o
  -6   4  10     8632.53     8354.33    154.82 o
  -5   4  10     2089.39     2123.45     94.97 o
  -4   4  10     4675.59     4538.88    167.81 o
  -3   4  10     5185.63     5125.47    256.56 o
  -2   4  10      465.03      481.81     65.18 o
  -1   4  10     8307.58     8482.81    250.49 o
   0   4  10      670.22      658.46     71.53 o
   1   4  10     9569.00     9152.67    266.41 o
   2   4  10     2268.74     2363.26     87.97 o
   3   4  10     4984.89     5097.05    157.55 o
   4   4  10     7850.97     7555.54    446.61 o
   5   4  10      118.50      131.69     58.25 o
   6   4  10     9313.36     9167.81    320.99 o
   7   4  10     1176.54     1128.23    113.83 o
   8   4  10     3876.74     4111.39    299.14 o
   9   4  10     2417.17     2119.76    142.18 o
  10   4  10      772.69      682.04    104.98 o
  11   4  10     4347.08     4228.41    256.18 o
 -15   5  10      241.42      210.91     94.58 o
 -14   5  10     2649.75     2599.58    146.05 o
 -13   5  10      107.20       10.20     69.81 o
 -12   5  10     4096.17     4197.10    167.58 o
 -11   5  10     3078.13     3042.96    142.71 o
 -10   5  10      690.51      559.05     76.37 o
  -9   5  10     2575.94     2658.57    108.93 o
  -8   5  10       80.29      100.69     43.08 o
  -7   5  10     3531.62     3569.44    113.87 o
  -6   5  10     1010.36      984.07     72.76 o
  -5   5  10     3264.53     3336.80    211.50 o
  -4   5  10     6565.42     6647.99    244.49 o
  -3   5  10       36.05      -40.02    104.41 o
  -2   5  10     5111.53     5192.78    192.77 o
  -1   5  10      101.86       -7.67     49.24 o
   0   5  10     5849.80     6006.15    210.39 o
   1   5  10      351.31      473.86    103.07 o
   2   5  10     4418.64     3897.46    168.62 o
   3   5  10     2363.31     2149.68    135.15 o
   4   5  10      568.86      697.32     72.75 o
   5   5  10     2349.52     2363.81    121.31 o
   6   5  10        4.95       36.69     62.98 o
   7   5  10     4811.73     4575.60    391.17 o
   8   5  10     1433.47     1324.51    114.72 o
   9   5  10     1203.45     1042.61    115.41 o
  10   5  10     1854.63     1835.52    156.32 o
 -13   6  10      908.32      669.14    102.89 o
 -12   6  10      359.75      310.65     81.28 o
 -11   6  10      797.05      646.85    111.17 o
 -10   6  10     1301.07     1210.26     90.55 o
  -9   6  10      455.93      397.75     70.33 o
  -8   6  10     1277.92     1106.64     75.45 o
  -7   6  10       46.07       51.49     55.42 o
  -6   6  10      683.14      681.52     80.99 o
  -5   6  10     1670.11     1526.93    133.22 o
  -4   6  10      850.66      738.55    107.59 o
  -3   6  10     3781.61     3764.51    541.86 o
  -2   6  10        2.43       44.58     61.10 o
  -1   6  10     2645.53     2398.28    241.22 o
   0   6  10      612.09      580.06     86.24 o
   1   6  10     1497.71     1316.56    141.28 o
   2   6  10      385.92      307.80     75.34 o
   3   6  10      371.58      172.24     69.74 o
   4   6  10     1301.41     1078.41    126.29 o
   5   6  10       25.35      -96.94     73.24 o
   6   6  10     1205.62      995.32    120.95 o
   7   6  10      163.85      266.66     96.55 o
   8   6  10      734.17      658.16     98.11 o
  -9   7  10      156.84      216.55     69.91 o
  -8   7  10       74.28        9.78     59.05 o
  -7   7  10      323.79      327.08     80.52 o
  -6   7  10        5.06       93.29     65.67 o
  -5   7  10      143.40      114.89     66.84 o
  -4   7  10      181.93      321.68     94.50 o
  -3   7  10      178.02      134.61     73.47 o
  -2   7  10      785.34      953.26    242.29 o
  -1   7  10       52.55       17.36     64.18 o
   0   7  10      105.74       93.51     65.65 o
   1   7  10      141.78       76.31     69.40 o
   2   7  10      121.97       40.61     69.18 o
   3   7  10      492.51      469.62    103.48 o
   4   7  10      150.96      138.91     87.01 o
 -18   1  11      170.86       97.85    121.46 o
 -17   1  11      123.88      172.63    117.35 o
 -16   1  11      538.30      491.89    120.19 o
 -15   1  11        5.92      -31.70     89.83 o
 -14   1  11      795.22      871.29    122.80 o
 -13   1  11      998.21     1106.94    107.01 o
 -12   1  11      370.41      363.37     75.68 o
 -11   1  11     1239.66     1207.80     99.36 o
 -10   1  11       56.69       50.23     47.02 o
  -9   1  11      280.33      252.07     44.74 o
  -8   1  11      506.75      471.93     48.81 o
  -7   1  11      134.89      128.90     38.20 o
  -6   1  11      127.34      163.15     36.59 o
  -5   1  11      865.73      938.76     55.94 o
  -4   1  11       40.14       23.36     30.96 o
  -3   1  11       15.28        1.21     29.88 o
  -2   1  11     1760.75     1726.07     70.54 o
  -1   1  11      212.74      244.33     38.18 o
   0   1  11      304.40      341.02     40.64 o
   1   1  11     1501.64     1457.04     68.30 o
   2   1  11      560.41      573.59     50.30 o
   3   1  11     4056.29     4071.14    112.58 o
   4   1  11        3.92       10.62     35.36 o
   5   1  11     1009.51      978.17     86.58 o
   6   1  11        4.10       26.15     52.37 o
   7   1  11      109.43      160.75     62.98 o
   8   1  11       10.87       36.67     72.82 o
   9   1  11       21.89       33.66     80.45 o
  10   1  11     1019.10     1075.40    141.44 o
  11   1  11      387.46      436.28    170.40 o
  12   1  11      207.80      167.92    257.60 o
  13   1  11       37.89      209.52    177.94 o
 -18   2  11      471.40      385.01    109.55 o
 -17   2  11     1386.31     1264.56    134.40 o
 -16   2  11        4.98       24.05     79.46 o
 -15   2  11     2987.46     2875.83    166.89 o
 -14   2  11     1159.91      857.84    100.92 o
 -13   2  11     2342.53     2063.59    133.64 o
 -12   2  11     3173.98     3405.32    182.55 o
 -11   2  11      799.29      650.42     97.61 o
 -10   2  11     1644.48     1597.13    103.83 o
  -9   2  11     1279.71     1261.44     90.82 o
  -8   2  11     1820.62     1717.84     99.87 o
  -7   2  11     1542.40     1516.73     91.60 o
  -6   2  11      468.32      323.65     49.47 o
  -5   2  11     3697.59     3866.13    119.11 o
  -4   2  11      129.57      110.58     39.92 o
  -3   2  11     2656.83     2493.47     74.17 o
  -2   2  11       82.63       45.01     24.57 o
  -1   2  11     2648.17     2521.08     96.19 o
   0   2  11     1411.61     1303.49     72.01 o
   1   2  11     1300.42     1158.62     75.43 o
   2   2  11     3155.97     3159.04    122.53 o
   3   2  11      128.25      171.15     47.28 o
   4   2  11     3916.80     3639.79    193.18 o
   5   2  11        5.29       48.35     54.55 o
   6   2  11     2417.85     2482.74    164.34 o
   7   2  11      172.05      211.72     70.31 o
   8   2  11      691.48      735.74     86.72 o
   9   2  11     1338.79     1411.99    128.80 o
  10   2  11       15.31       51.97     92.00 o
  11   2  11     1256.19     1132.33    193.55 o
  12   2  11       90.57        4.69    108.93 o
 -17   3  11        0.26       85.92     95.83 o
 -16   3  11     2376.82     2579.11    173.18 o
 -15   3  11      968.83      873.62    115.67 o
 -14   3  11     2888.88     2953.65    200.73 o
 -13   3  11     2914.66     2752.50    156.37 o
 -12   3  11     1396.07     1463.24    194.04 o
 -11   3  11     4164.33     4373.58    172.26 o
 -10   3  11        0.50       30.09     56.43 o
  -9   3  11     4488.32     4504.76    140.44 o
  -8   3  11     1257.84     1182.90     86.03 o
  -7   3  11     6264.46     6140.30    178.70 o
  -6   3  11     6330.91     6671.55    302.95 o
  -5   3  11      687.39      784.47     53.11 o
  -4   3  11     7087.16     7065.36    203.54 o
  -3   3  11      385.72      319.96     36.22 o
  -2   3  11     3643.37     3642.24     99.77 o
  -1   3  11      283.28      269.89     49.78 o
   0   3  11     4242.47     4233.03    133.85 o
   1   3  11     2249.81     2126.31     98.05 o
   2   3  11     1101.21     1025.39     77.54 o
   3   3  11     7120.43     6812.57    170.87 o
   4   3  11      243.05      198.18     77.00 o
   5   3  11     6207.58     6457.65    198.20 o
   6   3  11     1452.19     1236.36    101.14 o
   7   3  11     2229.87     2556.34    163.24 o
   8   3  11     2091.71     1982.86    133.59 o
   9   3  11      500.63      417.37     95.02 o
  10   3  11     2464.26     2380.78    192.14 o
  11   3  11       18.18      -66.86    114.09 o
 -16   4  11      172.02      236.29     99.03 o
 -15   4  11     3627.74     3528.43    195.88 o
 -14   4  11     3858.77     3875.14    174.17 o
 -13   4  11      790.01      837.40     91.51 o
 -12   4  11     4537.16     4748.36    169.21 o
 -11   4  11       61.23       -9.34     57.46 o
 -10   4  11     7066.87     6861.05    193.50 o
  -9   4  11       75.12       12.45     50.95 o
  -8   4  11    11834.92    12056.86    237.84 o
  -7   4  11     4486.30     4546.62    115.97 o
  -6   4  11     4407.87     4368.68    108.76 o
  -5   4  11     8091.48     8022.27    178.08 o
  -4   4  11       49.98       42.24     56.23 o
  -3   4  11     8845.63     9010.95    275.66 o
  -2   4  11      682.59      500.76     68.52 o
  -1   4  11     7651.71     7275.37    278.84 o
   0   4  11     2869.54     2703.29    128.95 o
   1   4  11     1765.12     1873.56    178.26 o
   2   4  11     6361.52     6365.39    180.38 o
   3   4  11      859.89      942.46     67.94 o
   4   4  11     7092.93     7220.28    206.58 o
   5   4  11      655.84      604.91     77.21 o
   6   4  11     4625.66     4604.61    172.04 o
   7   4  11     3088.70     2884.85    150.64 o
   8   4  11     1284.72     1220.02    111.11 o
   9   4  11     4215.12     3999.95    290.51 o
  10   4  11      335.48      261.44    120.54 o
 -14   5  11     2943.46     2964.30    157.49 o
 -13   5  11     4036.69     3964.90    174.34 o
 -12   5  11     1440.83     1248.38    105.18 o
 -11   5  11     8553.21     8998.23    241.28 o
 -10   5  11       18.73       20.62     60.52 o
  -9   5  11    12015.17    12071.31    281.67 o
  -8   5  11     1919.27     1928.33     91.94 o
  -7   5  11     7676.56     7698.67    156.77 o
  -6   5  11     7544.31     7089.94    239.86 o
  -5   5  11      802.54      604.66     84.82 o
  -4   5  11    13415.02    13604.46    376.48 o
  -3   5  11       74.79      -11.03     43.64 o
  -2   5  11    10290.81     9975.70    486.90 o
  -1   5  11     2226.32     2164.84    154.74 o
   0   5  11     5599.31     5770.56    208.02 o
   1   5  11     5248.39     5127.37    194.75 o
   2   5  11     1212.38     1111.66    101.77 o
   3   5  11     7130.83     7011.07    413.78 o
   4   5  11        7.20       18.01     56.35 o
   5   5  11     5406.17     5307.90    194.70 o
   6   5  11     1413.17     1334.85    106.00 o
   7   5  11     2201.96     2187.17    136.37 o
   8   5  11     5291.82     5091.79    290.65 o
   9   5  11     1119.90      964.17    115.48 o
 -12   6  11     5858.12     5662.99    198.65 o
 -11   6  11      167.84      107.03     70.31 o
 -10   6  11     8076.05     8533.87    262.76 o
  -9   6  11     1403.42     1090.45     99.52 o
  -8   6  11     4949.81     4970.09    159.22 o
  -7   6  11     2237.27     2007.72    124.87 o
  -6   6  11     5555.48     5554.75    325.24 o
  -5   6  11     8202.84     7831.72    268.78 o
  -4   6  11      735.95      471.60     89.80 o
  -3   6  11    15627.14    15902.16    396.45 o
  -2   6  11      974.23      819.88    114.93 o
  -1   6  11     9765.58     9966.64    313.32 o
   0   6  11     4680.83     4190.62    242.74 o
   1   6  11     4017.06     3847.15    183.46 o
   2   6  11     8447.47     8229.36    277.29 o
   3   6  11        8.02       33.99     64.46 o
   4   6  11     6667.23     6294.48    333.36 o
   5   6  11      520.64      265.62    147.39 o
   6   6  11     3780.34     3668.73    382.60 o
  -8   7  11     3111.21     2914.21    147.91 o
  -7   7  11     4907.17     5192.92    235.35 o
  -6   7  11     4348.83     4605.78    498.42 o
  -5   7  11     2236.92     2465.44    191.52 o
  -4   7  11     5402.77     5234.30    249.35 o
  -3   7  11        4.15      -17.75     56.15 o
  -2   7  11    11023.08    10451.83    335.90 o
  -1   7  11     2879.75     2632.28    171.07 o
   0   7  11     6232.70     6594.95    297.57 o
   1   7  11     6773.18     6221.47    286.44 o
   2   7  11     1166.02     1101.80    175.10 o
 -18   0  12      335.99      271.31    233.21 o
 -17   0  12     7316.56     7438.25    582.26 o
 -16   0  12     4336.88     3976.72    437.45 o
 -15   0  12     5555.51     5779.95    324.89 o
 -14   0  12    11176.03    10963.98    474.80 o
 -13   0  12       27.60      157.69    106.11 o
 -12   0  12    16443.50    16784.51    577.80 o
 -11   0  12     1946.64     2070.36    175.80 o
 -10   0  12    22040.72    21891.99    549.44 o
  -9   0  12     8622.88     8518.08    271.45 o
  -8   0  12    12353.24    11994.11    332.49 o
  -7   0  12     8607.28     8537.13    269.79 o
  -6   0  12       96.46       26.64     53.14 o
  -5   0  12    20698.77    21314.54    518.46 o
  -4   0  12     4127.63     3831.34    157.19 o
  -3   0  12    30120.32    31026.90    720.63 o
  -2   0  12    19181.91    19396.98    479.51 o
  -1   0  12     2358.57     2261.32    136.31 o
   0   0  12    16249.26    16214.77    415.38 o
   1   0  12      225.72      214.08     72.41 o
   2   0  12    10092.55    10040.53    288.81 o
   3   0  12      234.51      305.61     69.85 o
   4   0  12    16095.79    17010.79    443.00 o
   5   0  12     9065.55     9540.96    291.97 o
   6   0  12     3033.66     3474.74    240.17 o
   7   0  12    14957.07    16344.63    582.01 o
   8   0  12      199.72      305.10    132.16 o
   9   0  12    11475.77    12832.50    737.73 o
  10   0  12     1173.80     1199.57    297.23 o
  11   0  12     5280.18     6270.69    533.48 o
  12   0  12     4863.38     5802.75    573.11 o
 -18   1  12     5758.23     5499.85    316.17 o
 -17   1  12     1669.53     1139.98    174.93 o
 -16   1  12     5928.27     5602.27    352.27 o
 -15   1  12     6115.47     6017.70    320.11 o
 -14   1  12     2700.40     2407.26    177.34 o
 -13   1  12    14345.49    14914.27    446.05 o
 -12   1  12      182.80      131.56     80.23 o
 -11   1  12    16400.22    16491.36    388.91 o
 -10   1  12     5355.77     5615.09    163.86 o
  -9   1  12    12007.03    11791.18    260.72 o
  -8   1  12     8380.42     8379.52    181.41 o
  -7   1  12     2925.24     2831.69     99.43 o
  -6   1  12    18909.55    18878.65    365.76 o
  -5   1  12       45.39       82.85     40.81 o
  -4   1  12    21010.05    21770.66    410.65 o
  -3   1  12     7604.17     7712.89    165.62 o
  -2   1  12    15373.21    16205.90    291.38 o
  -1   1  12    13056.15    12982.73    244.53 o
   0   1  12     2298.50     2173.48     87.45 o
   1   1  12    19534.10    20486.32    390.79 o
   2   1  12      509.18      572.95     74.86 o
   3   1  12    15690.16    15973.07    324.33 o
   4   1  12     5753.09     6304.24    207.90 o
   5   1  12     6141.00     6853.87    187.06 o
   6   1  12    12066.55    12034.05    278.77 o
   7   1  12      941.56      938.74    104.12 o
   8   1  12    11786.84    12568.22    347.75 o
   9   1  12      132.97      178.56    114.21 o
  10   1  12     5827.75     6160.47    478.65 o
  11   1  12     1953.35     1623.46    185.87 o
  12   1  12     2027.58     1723.00    391.03 o
 -17   2  12     5702.49     6021.13    352.45 o
 -16   2  12     4840.41     4528.06    219.48 o
 -15   2  12     2901.19     2924.90    271.94 o
 -14   2  12     7108.48     7125.12    288.80 o
 -13   2  12     1184.11      941.83    324.38 o
 -12   2  12    11833.92    11811.20    373.61 o
 -11   2  12     1123.98      944.00    110.84 o
 -10   2  12    10080.18    10246.18    270.76 o
  -9   2  12     6257.38     6173.00    190.26 o
  -8   2  12     4500.33     4340.07    153.99 o
  -7   2  12    15962.11    15911.14    363.21 o
  -6   2  12      677.43      580.97     68.18 o
  -5   2  12    24476.88    25544.14    533.78 o
  -4   2  12     1401.31     1525.78    101.42 o
  -3   2  12    11423.94    11854.44    283.63 o
  -2   2  12     5708.86     5601.93    186.78 o
  -1   2  12     5269.61     5207.32    214.66 o
   0   2  12    15478.50    16455.95    368.15 o
   1   2  12       98.80       81.12     52.37 o
   2   2  12    20913.45    21524.01    464.99 o
   3   2  12     1941.02     1641.78    119.90 o
   4   2  12     7988.78     8390.58    230.04 o
   5   2  12     7389.05     7576.93    226.80 o
   6   2  12     3105.60     3046.72    151.52 o
   7   2  12    10212.57    11284.11    541.21 o
   8   2  12       28.42       74.22     75.73 o
   9   2  12     5575.61     6044.94    268.33 o
  10   2  12      672.73      666.49    119.63 o
  11   2  12     3097.12     2591.40    281.97 o
 -16   3  12     4184.29     4373.82    261.14 o
 -15   3  12     4597.22     4526.16    218.65 o
 -14   3  12     2094.40     2191.20    176.22 o
 -13   3  12     8379.84     8464.65    265.02 o
 -12   3  12       17.22       47.97     69.27 o
 -11   3  12     9858.68    10094.72    333.44 o
 -10   3  12     2598.89     2583.53    136.17 o
  -9   3  12     4529.77     4426.39    158.80 o
  -8   3  12    13519.56    13264.91    318.72 o
  -7   3  12     1328.31     1552.92    112.42 o
  -6   3  12    11339.82    10995.54    270.74 o
  -5   3  12      270.82      275.68     71.81 o
  -4   3  12    11462.11    11492.80    233.79 o
  -3   3  12     1451.27     1326.16    105.62 o
  -2   3  12     4921.61     5002.61    129.14 o
  -1   3  12    10453.19    11249.08    271.22 o
   0   3  12     2010.01     2054.83    104.07 o
   1   3  12    14433.47    14193.38    327.87 o
   2   3  12       78.18       63.34     53.76 o
   3   3  12    11373.89    11716.57    325.83 o
   4   3  12     3124.91     3236.17    135.53 o
   5   3  12     3659.36     3932.35    270.16 o
   6   3  12     4391.50     5050.60    184.40 o
   7   3  12      183.01      166.35     79.94 o
   8   3  12     4176.23     4082.02    191.20 o
   9   3  12      133.73      202.54    110.97 o
  10   3  12     4263.82     4160.69    253.10 o
 -15   4  12     2383.46     2455.18    172.85 o
 -14   4  12     4253.16     4142.70    209.37 o
 -13   4  12      190.63       93.26     72.91 o
 -12   4  12     3363.59     3558.97    159.92 o
 -11   4  12      488.67      441.87     85.46 o
 -10   4  12     4423.00     4504.98    181.82 o
  -9   4  12     2300.05     2143.38    190.17 o
  -8   4  12     2965.25     3130.33    135.70 o
  -7   4  12     8566.00     8540.19    229.23 o
  -6   4  12      236.06      123.69     46.36 o
  -5   4  12     9450.03     9727.98    231.34 o
  -4   4  12      694.13      688.53     55.22 o
  -3   4  12     6775.96     6594.73    214.50 o
  -2   4  12     3956.19     3699.05    240.24 o
  -1   4  12     2162.82     2130.15    116.82 o
   0   4  12     8091.95     7790.75    235.29 o
   1   4  12       25.38      -59.93     45.35 o
   2   4  12     7614.74     7490.73    207.07 o
   3   4  12      632.99      609.23     73.48 o
   4   4  12     3453.43     3434.41    176.39 o
   5   4  12     2176.48     2047.05    172.26 o
   6   4  12     1074.29     1095.11    199.09 o
   7   4  12     3852.93     3826.67    225.94 o
   8   4  12        0.15       79.54     83.99 o
   9   4  12     3755.59     3146.40    178.66 o
 -13   5  12     2118.41     2004.03    181.66 o
 -12   5  12       26.54      -10.01     68.99 o
 -11   5  12     3077.52     3079.38    148.92 o
 -10   5  12     1121.39     1172.61    117.57 o
  -9   5  12     2145.98     2187.95    119.35 o
  -8   5  12     3015.46     2848.65    116.29 o
  -7   5  12      360.65      426.22     49.28 o
  -6   5  12     4579.16     4383.28    183.99 o
  -5   5  12       20.12      -58.16     52.28 o
  -4   5  12     4459.95     4273.48    180.83 o
  -3   5  12     1402.24     1278.07    162.21 o
  -2   5  12     2344.35     2202.62    204.96 o
  -1   5  12     2811.33     2683.00    268.26 o
   0   5  12       55.02       10.45     95.11 o
   1   5  12     2751.23     2105.75    271.31 o
   2   5  12      124.28        9.07    101.97 o
   3   5  12     2475.99     2435.07    407.73 o
   4   5  12      523.66      600.68     79.09 o
   5   5  12     1318.43     1298.79    104.77 o
   6   5  12     2135.39     1862.95    239.58 o
   7   5  12      262.58      186.59     84.02 o
 -11   6  12        9.35      -59.41     68.60 o
 -10   6  12     1840.70     2226.07    179.96 o
  -9   6  12      737.60      842.09     82.99 o
  -8   6  12     1282.01     1382.90    102.93 o
  -7   6  12     1497.77     1383.65    123.04 o
  -6   6  12       55.31       61.45     66.70 o
  -5   6  12     1300.78     1164.76    111.76 o
  -4   6  12      431.62      478.45     86.79 o
  -3   6  12      664.79      679.76    145.51 o
  -2   6  12      561.83      446.86    133.46 o
  -1   6  12       50.56        0.15    103.87 o
   0   6  12     1467.41     1311.70    180.45 o
   1   6  12        0.10       36.85    109.07 o
   2   6  12      892.18      587.99    146.27 o
   3   6  12       57.97       34.14    118.71 o
   4   6  12      542.87      599.04    151.20 o
  -4   7  12       13.77       59.36    121.72 o
  -3   7  12      159.76      171.11     82.30 o
  -2   7  12      215.00       64.02    123.78 o
 -17   1  13      155.88       75.68    145.80 o
 -16   1  13       14.67      -34.88    104.04 o
 -15   1  13      328.85      355.37    117.43 o
 -14   1  13       39.57       46.18     91.46 o
 -13   1  13      304.80      301.64     98.97 o
 -12   1  13       10.39      116.62     81.86 o
 -11   1  13      159.87       64.97     98.21 o
 -10   1  13      413.87      468.21     74.63 o
  -9   1  13      679.40      573.91     76.52 o
  -8   1  13     1658.79     1566.33    103.40 o
  -7   1  13      267.45      384.92     90.42 o
  -6   1  13     1602.43     1647.54     90.47 o
  -5   1  13      250.55      228.43     51.11 o
  -4   1  13      308.16      363.97     56.13 o
  -3   1  13      690.97      701.98     64.65 o
  -2   1  13      464.44      458.79     58.25 o
  -1   1  13     2157.42     1924.63    165.27 o
   0   1  13      405.59      298.28     55.10 o
   1   1  13       98.19      122.73     55.65 o
   2   1  13       23.38      -37.71     53.11 o
   3   1  13       24.25       99.99     65.30 o
   4   1  13      328.13      224.30     68.34 o
   5   1  13       10.69       11.55     61.90 o
   6   1  13     1006.27      948.53    130.33 o
   7   1  13       73.97      241.76    104.25 o
   8   1  13      176.80      241.20    134.09 o
   9   1  13       27.24       45.64    162.77 o
  10   1  13      156.62      128.53    132.13 o
 -16   2  13      715.23      649.69    135.17 o
 -15   2  13       11.20       -6.03     97.66 o
 -14   2  13     1003.33     1013.57    132.96 o
 -13   2  13      171.20      182.89     94.44 o
 -12   2  13     2046.74     1825.90    151.76 o
 -11   2  13     1406.47     1573.23    113.40 o
 -10   2  13      394.02      355.27     71.78 o
  -9   2  13     2920.86     2979.97    139.92 o
  -8   2  13       32.42      -51.31     53.74 o
  -7   2  13     4635.92     4449.26    157.58 o
  -6   2  13       44.13       99.30     55.06 o
  -5   2  13     2767.04     2509.67    121.37 o
  -4   2  13      792.74      887.92     85.56 o
  -3   2  13      603.29      527.42     67.70 o
  -2   2  13     1032.75      924.26     80.07 o
  -1   2  13       69.29       49.54     53.39 o
   0   2  13     2923.83     3108.48    131.16 o
   1   2  13      234.89      235.51     59.34 o
   2   2  13      486.69      547.40     72.93 o
   3   2  13     1151.19     1273.10     98.47 o
   4   2  13      291.31      301.67     69.58 o
   5   2  13     1814.70     1581.45    101.61 o
   6   2  13      151.17      184.16     67.32 o
   7   2  13     2135.92     1941.01    163.68 o
   8   2  13       53.39       18.91    100.17 o
   9   2  13      743.93      567.97    295.70 o
  10   2  13      789.44      674.91    183.74 o
 -16   3  13      556.34      526.25    135.63 o
 -15   3  13     2071.98     2002.60    211.30 o
 -14   3  13      119.06       33.14     97.82 o
 -13   3  13     2303.88     1979.25    166.08 o
 -12   3  13      897.04     1000.62    186.27 o
 -11   3  13     3195.81     2905.90    248.78 o
 -10   3  13     3041.36     3073.11    149.41 o
  -9   3  13      683.32      804.15    115.50 o
  -8   3  13     4463.10     4294.27    159.37 o
  -7   3  13       58.32       13.93     54.17 o
  -6   3  13     4761.02     4651.78    159.43 o
  -5   3  13     1193.58     1120.78     87.63 o
  -4   3  13     2909.00     3076.71    131.41 o
  -3   3  13     3658.84     3685.71    272.18 o
  -2   3  13      368.20      363.53     63.55 o
  -1   3  13     6227.80     6468.30    191.20 o
   0   3  13      453.78      356.34     65.49 o
   1   3  13     4039.97     4132.51    151.35 o
   2   3  13     2097.46     1889.04    110.01 o
   3   3  13     1037.62     1183.48    185.46 o
   4   3  13     1873.86     1810.11    160.82 o
   5   3  13      651.48      562.41     90.40 o
   6   3  13     2868.47     3004.90    172.15 o
   7   3  13        5.52      -30.97     74.68 o
   8   3  13     2312.49     2331.81    186.77 o
   9   3  13      760.55      720.35    139.56 o
 -14   4  13     3539.41     3378.59    308.01 o
 -13   4  13      210.64      107.25     96.83 o
 -12   4  13     4275.90     4312.40    231.57 o
 -11   4  13     2000.43     2198.95    169.73 o
 -10   4  13     3858.05     3648.96    203.09 o
  -9   4  13     5517.35     5581.71    188.28 o
  -8   4  13       44.70       -9.23     57.58 o
  -7   4  13     5173.56     5338.29    174.00 o
  -6   4  13     1434.60     1556.96    140.13 o
  -5   4  13     4168.46     4348.93    149.85 o
  -4   4  13     5237.09     5066.98    162.81 o
  -3   4  13     1308.95     1309.93     89.28 o
  -2   4  13    10185.23    10608.81    312.85 o
  -1   4  13      148.46      106.73     58.60 o
   0   4  13     6249.96     6316.82    186.65 o
   1   4  13      346.15      347.36     64.53 o
   2   4  13     5694.45     5511.93    265.54 o
   3   4  13     2496.79     2482.18    140.58 o
   4   4  13     1189.43     1208.24     99.35 o
   5   4  13     4303.00     4511.79    168.36 o
   6   4  13       11.50       99.04     67.42 o
   7   4  13     3611.59     3598.94    233.64 o
   8   4  13      483.99      548.73    105.33 o
 -12   5  13     1900.56     1900.65    150.30 o
 -11   5  13     3851.55     3570.59    223.48 o
 -10   5  13     5389.50     5369.65    388.06 o
  -9   5  13      285.80      240.64     97.54 o
  -8   5  13     7729.78     7586.11    225.81 o
  -7   5  13      236.56      209.68     69.71 o
  -6   5  13     4867.27     5090.17    246.28 o
  -5   5  13     3193.92     3337.46    159.58 o
  -4   5  13     3449.21     3998.35    615.03 o
  -3   5  13     5994.34     5377.26    337.62 o
  -2   5  13      898.89      821.48    152.50 o
  -1   5  13     8877.24     9627.57    420.51 o
   0   5  13       11.95       -0.88    106.99 o
   1   5  13     6839.56     6657.46    342.10 o
   2   5  13     1447.75     1167.76    175.05 o
   3   5  13     2983.81     2796.04    159.00 o
   4   5  13     4673.96     4336.33    283.43 o
   5   5  13      679.74      683.24    117.57 o
   6   5  13     5363.99     5766.97    384.22 o
  -9   6  13     7241.17     7367.03    277.28 o
  -8   6  13       40.73      158.40    179.10 o
  -7   6  13    10267.07    10337.02    459.00 o
  -6   6  13     1287.27     1312.33    192.35 o
  -5   6  13     5900.34     6345.25    469.46 o
  -4   6  13     3316.08     2906.04    252.25 o
  -3   6  13     2357.97     2318.19    231.12 o
  -2   6  13     6004.13     5817.28    340.71 o
  -1   6  13      136.86       74.52    124.34 o
   0   6  13     7987.54     7995.69    522.05 o
   1   6  13     1098.02     1050.02    378.77 o
   2   6  13     4156.39     4274.62    304.30 o
 -16   0  14     7888.57     7802.54    585.30 o
 -15   0  14     1234.68      829.18    246.93 o
 -14   0  14    12227.13    11869.19    707.24 o
 -13   0  14     9916.71     9209.41    591.40 o
 -12   0  14     2371.83     2130.88    297.23 o
 -11   0  14    15475.09    16252.88    833.75 o
 -10   0  14      239.02      157.00    153.95 o
  -9   0  14    17026.22    15545.63    788.03 o
  -8   0  14     3007.24     3313.68    332.28 o
  -7   0  14    11127.76    11000.37    802.51 o
  -6   0  14     6160.10     6482.49    284.51 o
  -5   0  14     1717.48     1383.35    150.90 o
  -4   0  14    13162.19    13435.13    708.77 o
  -3   0  14     1321.61     1268.83    144.63 o
  -2   0  14    14473.81    14625.00    488.45 o
  -1   0  14      624.62      445.33    134.89 o
   0   0  14    14601.93    15408.56    510.18 o
   1   0  14     6992.05     7395.22    309.25 o
   2   0  14     2178.38     2525.65    289.60 o
   3   0  14    12519.92    13442.20    702.67 o
   4   0  14       84.72      230.16    160.04 o
   5   0  14     9247.21     8678.97    545.67 o
   6   0  14     4440.70     5314.99    426.78 o
   7   0  14     7309.82     7775.10    538.05 o
   8   0  14     9508.89     8860.36    599.02 o
   9   0  14     1813.13     1933.04    235.35 o
 -16   1  14      122.11      168.80    141.49 o
 -15   1  14     8667.03     8848.94    427.74 o
 -14   1  14     3327.46     3031.08    257.75 o
 -13   1  14     5819.20     6479.66    409.96 o
 -12   1  14     9665.11     9524.94    331.15 o
 -11   1  14      498.66      618.51    105.07 o
 -10   1  14    15892.57    16202.26    464.51 o
  -9   1  14      383.60      443.66    103.84 o
  -8   1  14    14420.81    14824.37    357.37 o
  -7   1  14     3761.89     3676.23    150.91 o
  -6   1  14     8483.82     8987.35    247.52 o
  -5   1  14    10495.79    11053.11    309.55 o
  -4   1  14      658.73      521.88     81.54 o
  -3   1  14    17216.70    18388.92    417.89 o
  -2   1  14      346.71      180.18     88.22 o
  -1   1  14    13422.79    14059.26    340.91 o
   0   1  14     4298.41     4087.00    161.62 o
   1   1  14     5188.92     5486.04    215.16 o
   2   1  14    11004.02    11017.72    287.39 o
   3   1  14      493.01      579.61     83.18 o
   4   1  14    10675.35    11085.98    343.31 o
   5   1  14      589.21      536.28    137.34 o
   6   1  14     6839.03     7103.34    353.12 o
   7   1  14     4686.43     4435.43    302.25 o
   8   1  14     3121.45     2995.40    212.87 o
   9   1  14     6613.00     7550.56    327.00 o
 -15   2  14      872.06      498.15    223.76 o
 -14   2  14     5665.64     6006.28    269.98 o
 -13   2  14     2979.96     3191.96    356.08 o
 -12   2  14     2728.83     2842.37    190.07 o
 -11   2  14     8081.33     8139.72    245.48 o
 -10   2  14      296.56      335.27     74.25 o
  -9   2  14    14302.63    14475.24    354.83 o
  -8   2  14     1218.37     1144.16    126.94 o
  -7   2  14     9574.83     9662.93    261.34 o
  -6   2  14     8860.95     9022.32    248.08 o
  -5   2  14     1838.44     1874.78    116.16 o
  -4   2  14    12110.79    12639.15    313.16 o
  -3   2  14      148.72       39.02     73.04 o
  -2   2  14    12055.06    12257.39    306.59 o
  -1   2  14     1438.52     1199.31    100.92 o
   0   2  14     8317.01     8482.38    257.18 o
   1   2  14     8794.68     9107.33    251.62 o
   2   2  14     3428.23     3397.87    160.05 o
   3   2  14    12712.17    12930.53    328.69 o
   4   2  14        2.92       70.88     66.97 o
   5   2  14     7920.93     8463.65    301.52 o
   6   2  14     1021.12      884.57    126.08 o
   7   2  14     2866.18     2856.87    276.38 o
   8   2  14     3019.30     2652.41    201.96 o
 -15   3  14     5996.44     5894.25    287.44 o
 -14   3  14     2681.46     2629.02    201.20 o
 -13   3  14     2496.21     2535.98    492.83 o
 -12   3  14     2358.76     2676.80    228.55 o
 -11   3  14     1723.09     1656.34    148.86 o
 -10   3  14     4094.75     3907.74    168.08 o
  -9   3  14       80.04       27.43     68.86 o
  -8   3  14     9211.50     9613.58    262.69 o
  -7   3  14     3781.69     3692.23    153.94 o
  -6   3  14     3469.71     3804.68    154.67 o
  -5   3  14     9615.88     9982.92    264.35 o
  -4   3  14      857.05      752.78     83.82 o
  -3   3  14    11015.58    11242.19    286.26 o
  -2   3  14      995.27      961.82     91.35 o
  -1   3  14     7531.82     8065.73    228.97 o
   0   3  14     3785.68     3697.12    279.82 o
   1   3  14     3257.90     3540.45    149.55 o
   2   3  14     6285.30     6037.64    195.54 o
   3   3  14      745.11      782.89     89.58 o
   4   3  14     8479.11     8563.62    280.62 o
   5   3  14      171.35       61.25     75.27 o
   6   3  14     4181.26     4511.76    193.43 o
   7   3  14      963.24      715.22    135.30 o
 -13   4  14     1433.76     1299.77    157.38 o
 -12   4  14     2628.28     2545.72    190.72 o
 -11   4  14     3816.97     3821.48    222.58 o
 -10   4  14       77.38        8.32     85.48 o
  -9   4  14     4589.64     4639.19    292.39 o
  -8   4  14     1138.62      942.87     90.69 o
  -7   4  14     3888.05     4018.82    158.84 o
  -6   4  14     3973.16     4051.26    183.53 o
  -5   4  14     3030.58     3127.32    135.52 o
  -4   4  14     7281.14     7317.44    211.86 o
  -3   4  14       14.27       57.52     59.45 o
  -2   4  14     6761.57     6857.05    300.61 o
  -1   4  14     2133.32     1911.70    158.18 o
   0   4  14     1967.41     1843.63    109.82 o
   1   4  14     4085.41     4370.68    161.09 o
   2   4  14      607.41      555.73     76.87 o
   3   4  14     4116.70     3944.68    163.22 o
   4   4  14        0.51       38.20     68.25 o
   5   4  14     3392.92     3239.02    195.14 o
   6   4  14      619.68      575.32     97.48 o
 -11   5  14       51.33      101.61    108.52 o
 -10   5  14     3166.36     3388.60    364.71 o
  -9   5  14       45.97       80.60    103.06 o
  -8   5  14     2120.12     2296.96    133.10 o
  -7   5  14      504.63      427.89     86.68 o
  -6   5  14     2876.26     2997.10    219.76 o
  -5   5  14     2645.43     2442.92    145.86 o
  -4   5  14      278.16      260.61     76.72 o
  -3   5  14     3421.13     3444.90    448.89 o
  -2   5  14       23.94        2.07    114.51 o
  -1   5  14     2608.04     2485.76    378.01 o
   0   5  14     1747.95     1930.36    261.35 o
   1   5  14      323.02      215.84    101.09 o
   2   5  14     2558.25     2219.39    146.07 o
   3   5  14        9.82       46.25     76.73 o
  -5   6  14      102.00       51.07    145.56 o
  -4   6  14     1484.86     1786.50    378.77 o
  -3   6  14      116.36       53.46    124.23 o
  -2   6  14     1218.81     1067.76    176.50 o
 -15   1  15       97.51       97.63    137.84 o
 -14   1  15       96.46      151.37    132.52 o
 -13   1  15        1.38        5.11    119.00 o
 -12   1  15      268.67      351.90    135.60 o
 -11   1  15       24.45      112.37    111.53 o
 -10   1  15      387.69      297.67    122.39 o
  -9   1  15      134.88       78.28    107.52 o
  -8   1  15      202.67      188.87     84.99 o
  -7   1  15     1452.72     1355.21    107.75 o
  -6   1  15     1174.29     1121.90     98.92 o
  -5   1  15     2936.98     3112.04    228.49 o
  -4   1  15       28.62        4.91     63.68 o
  -3   1  15      458.14      294.01     73.98 o
  -2   1  15      447.32      361.29     89.46 o
  -1   1  15      410.02      211.82     85.68 o
   0   1  15       73.28       97.74     98.75 o
   1   1  15       32.98      -35.96     72.85 o
   2   1  15      226.13      212.58     86.81 o
   3   1  15        5.43       -5.05    106.13 o
   4   1  15      115.10       20.66    115.87 o
   5   1  15       39.79       55.78    128.39 o
   6   1  15      110.49       73.80    130.79 o
   7   1  15      227.85      121.19    145.49 o
 -14   2  15       95.30      -41.71    118.32 o
 -13   2  15      831.55      801.46    129.77 o
 -12   2  15        8.51       12.87     89.11 o
 -11   2  15     1191.49     1195.02    135.78 o
 -10   2  15      325.96      203.42     77.34 o
  -9   2  15      763.07      737.83     91.79 o
  -8   2  15     1125.96     1225.25    128.19 o
  -7   2  15     1656.24     1620.15    127.19 o
  -6   2  15     2704.80     2622.47    138.75 o
  -5   2  15      415.64      342.24     76.10 o
  -4   2  15     3610.09     3580.39    165.44 o
  -3   2  15      145.45       80.19     65.42 o
  -2   2  15      344.70      292.78     73.33 o
  -1   2  15     2113.31     2167.30    125.85 o
   0   2  15       85.85       54.01     64.59 o
   1   2  15     1730.28     1489.96    112.01 o
   2   2  15        4.21       44.84     68.01 o
   3   2  15      906.24      981.71    116.10 o
   4   2  15       52.52      125.16     89.15 o
   5   2  15      542.25      534.70    146.97 o
   6   2  15      834.06      572.44    171.48 o
   7   2  15      162.06      176.84    145.39 o
 -13   3  15      410.82      237.91    162.42 o
 -12   3  15     2815.04     2786.25    198.63 o
 -11   3  15      179.05      228.18    108.02 o
 -10   3  15     2257.82     2190.31    135.02 o
  -9   3  15      911.92      830.54     94.53 o
  -8   3  15     2201.52     2186.33    128.33 o
  -7   3  15     3101.85     2938.92    147.17 o
  -6   3  15      383.17      377.57     75.82 o
  -5   3  15     4869.19     5062.55    214.23 o
  -4   3  15      459.50      382.60     76.56 o
  -3   3  15     2180.84     2394.63    130.55 o
  -2   3  15     2000.38     1818.46    127.60 o
  -1   3  15     1270.72     1265.30    102.21 o
   0   3  15     3248.16     3403.60    153.11 o
   1   3  15      432.60      381.54     77.45 o
   2   3  15     3292.40     3288.09    154.38 o
   3   3  15       48.03       77.54     70.76 o
   4   3  15     1555.52     1480.43    120.94 o
   5   3  15     1063.15     1031.13    111.20 o
   6   3  15      452.79      200.33    141.67 o
 -11   4  15     4444.53     4291.49    240.96 o
 -10   4  15      540.54      420.20     86.74 o
  -9   4  15     3750.78     4069.17    173.02 o
  -8   4  15     3012.24     2823.56    188.30 o
  -7   4  15      216.47      133.28     69.30 o
  -6   4  15     4404.68     4300.22    200.10 o
  -5   4  15       21.49       35.70     62.67 o
  -4   4  15     4125.63     4292.22    166.63 o
  -3   4  15      958.97      932.37    107.93 o
  -2   4  15     4940.18     5231.13    224.84 o
  -1   4  15     3493.04     3654.67    163.81 o
   0   4  15      903.33      878.20     90.62 o
   1   4  15     5028.31     4915.84    179.81 o
   2   4  15       12.30      -14.31     67.83 o
   3   4  15     4552.56     4520.29    249.04 o
   4   4  15     1216.09     1189.60    148.27 o
  -8   5  15     2105.98     2272.96    159.53 o
  -7   5  15     3218.64     3467.58    361.05 o
  -6   5  15       81.57      110.33     77.39 o
  -5   5  15     5835.27     6125.39    269.92 o
  -4   5  15      365.68      289.28     89.89 o
  -3   5  15     5434.03     5550.62    223.98 o
  -2   5  15     1893.16     1428.87    137.08 o
  -1   5  15     2448.73     2148.85    147.25 o
   0   5  15     4530.99     4292.37    255.11 o
 -14   0  16       65.51      179.86    198.15 o
 -13   0  16     8779.28     9755.08    638.65 o
 -12   0  16     1610.58     1710.19    292.65 o
 -11   0  16     7005.27     7415.39    527.38 o
 -10   0  16     9206.35     9646.86    602.07 o
  -9   0  16      948.17     1306.27    254.55 o
  -8   0  16    11536.51    11997.22    684.38 o
  -7   0  16        0.31       60.97    157.00 o
  -6   0  16     7277.82     8477.77    541.10 o
  -5   0  16      977.86      987.70    234.73 o
  -4   0  16    11814.38    12466.69    696.57 o
  -3   0  16     9524.12     9651.43    591.40 o
  -2   0  16     2503.93     1992.17    303.32 o
  -1   0  16    11834.26    11605.50    661.52 o
   0   0  16       91.32      -35.06    166.14 o
   1   0  16     6998.93     7871.13    521.29 o
   2   0  16     2642.93     3112.48    349.05 o
   3   0  16     6312.76     6162.47    463.37 o
   4   0  16     8076.95     8770.43    568.54 o
   5   0  16      850.58      813.94    239.30 o
   6   0  16     6135.73     6581.63    509.09 o
 -14   1  16     8665.26     8919.95    433.81 o
 -13   1  16      290.50      421.65    143.88 o
 -12   1  16     9393.86     9749.00    440.11 o
 -11   1  16     3869.65     3739.42    282.88 o
 -10   1  16     3896.70     3681.13    452.70 o
  -9   1  16    10539.48     9874.75   1159.94 o
  -8   1  16      114.11      282.27    131.07 o
  -7   1  16    12022.20    12719.50    527.38 o
  -6   1  16      965.19      974.20    165.13 o
  -5   1  16     7307.71     7836.89    281.64 o
  -4   1  16     4357.46     4475.01    213.05 o
  -3   1  16     3634.46     3926.20    203.17 o
  -2   1  16     9786.64    10625.66    338.78 o
  -1   1  16      770.58      619.95    113.39 o
   0   1  16     9759.73    11107.87    483.18 o
   1   1  16      661.65      478.30    146.57 o
   2   1  16     6029.89     5820.73    313.87 o
   3   1  16     3923.20     3450.86    257.16 o
   4   1  16     2901.57     3170.56    253.70 o
   5   1  16     6091.91     5671.17    329.04 o
 -13   2  16     8413.38     7653.76    392.54 o
 -12   2  16     1175.15      836.91    168.71 o
 -11   2  16     4599.20     4553.81    297.75 o
 -10   2  16     4195.21     3889.16    278.83 o
  -9   2  16     1104.50     1166.28    260.64 o
  -8   2  16     8649.36     8847.27    302.47 o
  -7   2  16        2.92      111.51    107.00 o
  -6   2  16    11758.58    12010.18    319.15 o
  -5   2  16     2171.79     2256.55    138.16 o
  -4   2  16     4254.85     4611.05    281.16 o
  -3   2  16     6583.12     6682.48    404.59 o
  -2   2  16     1164.79      873.60    263.65 o
  -1   2  16    10078.00    10346.51    464.88 o
   0   2  16       68.27     -139.33     82.51 o
   1   2  16     7685.65     8414.54    338.74 o
   2   2  16     1718.58     1567.55    172.96 o
   3   2  16     2717.81     2472.30    342.95 o
   4   2  16     3287.93     2998.30    247.64 o
   5   2  16     1034.04      997.45    271.31 o
 -11   3  16     1247.90     1182.88    143.36 o
 -10   3  16     2584.87     2746.69    155.59 o
  -9   3  16     5400.82     5097.75    196.62 o
  -8   3  16      408.47      619.58     91.12 o
  -7   3  16     8866.99     9402.01    270.47 o
  -6   3  16      350.01      523.25     86.60 o
  -5   3  16     6086.44     6640.46    217.68 o
  -4   3  16     2751.01     2504.58    142.45 o
  -3   3  16     1712.72     1736.15    122.55 o
  -2   3  16     5387.54     5821.88    294.37 o
  -1   3  16       19.68       -1.26     70.67 o
   0   3  16     6962.27     7523.42    298.71 o
   1   3  16      570.52      599.02     92.82 o
   2   3  16     4690.50     4944.85    344.84 o
   3   3  16     2925.41     2682.67    307.18 o
  -9   4  16     1407.32     1314.26    125.62 o
  -8   4  16     4439.71     4203.34    208.34 o
  -7   4  16        0.13       -6.96     70.89 o
  -6   4  16     4262.74     4430.63    178.50 o
  -5   4  16     1069.34      961.14     96.79 o
  -4   4  16     2074.08     2102.83    126.38 o
  -3   4  16     3059.55     3117.42    150.12 o
  -2   4  16      388.08      319.50    119.95 o
  -1   4  16     4005.18     4197.92    335.34 o
   0   4  16      102.88       52.97     73.69 o
   1   4  16     3143.31     2956.94    161.04 o
 -12   1  17        5.34      -98.14    124.97 o
 -11   1  17      299.18      115.58    207.30 o
 -10   1  17        1.24      158.17    129.76 o
  -9   1  17      472.93      508.79    153.24 o
  -8   1  17      265.04      186.80    170.71 o
  -7   1  17       58.03        2.45    119.58 o
  -6   1  17       75.73       72.34    124.97 o
  -5   1  17      168.92       63.86    124.80 o
  -4   1  17       63.90      282.16    140.28 o
  -3   1  17       79.00       27.16    127.17 o
  -2   1  17      625.04      478.18    192.05 o
  -1   1  17      376.35      435.93    142.83 o
   0   1  17       89.10      147.80    125.76 o
   1   1  17      174.76      125.90    131.28 o
   2   1  17      214.07       61.08    131.63 o
   3   1  17      211.03      165.54    140.10 o
 -11   2  17       63.66       97.57    131.48 o
 -10   2  17      517.50      343.17    139.70 o
  -9   2  17        0.54      147.19    126.72 o
  -8   2  17     1171.74      786.90    158.42 o
  -7   2  17      494.29      317.75    272.08 o
  -6   2  17     1062.64     1204.50    133.01 o
  -5   2  17     1762.67     1647.47    147.30 o
  -4   2  17      413.04      172.24     96.96 o
  -3   2  17     1160.29     1056.73    128.83 o
  -2   2  17        9.27      -16.44     90.60 o
  -1   2  17     1173.85     1158.39    131.59 o
   0   2  17      791.05      525.15    151.56 o
   1   2  17      759.74      611.84    157.18 o
   2   2  17     1190.39     1246.63    439.74 o
  -9   3  17     2660.02     2200.64    259.88 o
  -8   3  17      403.68      335.12    135.75 o
  -7   3  17     1779.68     2004.72    153.40 o
  -6   3  17     2259.59     2016.65    155.14 o
  -5   3  17      760.99     1043.70    235.94 o
  -4   3  17     2090.99     1876.57    148.54 o
  -3   3  17      387.57      437.31    104.22 o
  -2   3  17     1856.85     1757.55    146.38 o
  -1   3  17       23.94        1.90     88.22 o
   0   3  17     2073.26     1968.23    153.70 o
  -9   0  18      775.30      752.97    248.45 o
  -8   0  18     5768.89     6638.03    515.19 o
  -7   0  18     6857.65     7141.02    535.01 o
  -6   0  18      689.99      957.22    263.69 o
  -5   0  18    10835.80    11696.95    701.15 o
  -4   0  18     1316.92     1283.40    280.46 o
  -3   0  18     8059.68     9008.21    602.07 o
  -2   0  18     4795.31     4918.69    464.89 o
  -1   0  18     3505.79     4229.74    429.83 o
   0   0  18     5957.71     5787.51    475.56 o
  -9   1  18     3992.70     4267.44    313.57 o
  -8   1  18     2755.05     2869.95    570.06 o
  -7   1  18     2361.44     2748.03    253.20 o
  -6   1  18     8281.56     9226.31    429.13 o
  -5   1  18       72.90      221.79    150.39 o
  -4   1  18     9240.79     9549.31    462.60 o
  -3   1  18     1714.85     1327.83    249.97 o
  -2   1  18     5305.85     5589.48    368.10 o
  -1   1  18     4115.90     4217.97    304.33 o
   0   1  18     1848.18     1770.13    320.85 o
  -7   2  18     6265.53     6142.68    742.30 o
  -6   2  18      649.03      853.88    173.93 o
  -5   2  18     7280.53     8523.93    813.18 o
  -4   2  18       24.20     -129.46    132.81 o
  -3   2  18     4527.65     4968.68    560.16 o
  -2   2  18     1105.02      703.07    167.10 o
 
